# Supplementary material for: SARS-CoV-2 viral shedding characteristics and potential evidence for the priority for faecal specimen testing in diagnosis
Source: PLoS One. 2021 Feb 22;16(2):e0247367. doi: 10.1371/journal.pone.0247367 (PMC7899334; doi:10.1371/journal.pone.0247367)
Supplement: S1 Data — (CSV) [file pone.0247367.s001.csv]

id	age	gender	case	date_out_expo	date_first_conform	date_discharge	date_last_test	type	censor	type1	no	specimen	date_onset	date_collection	date_detection	ORF1ab	N	result	days	gender1	label1	n
zs1	NA	Male	NA	NA	NA	NA	NA	NA	NA	NA	699	Respiratory secretions	NA	2020-02-02	2020-02-02	41.53846154	42.52747253	Negative	NA	M	NANA, M, NAyrs	1
zs2	NA	Male	NA	NA	NA	NA	NA	NA	NA	NA	709	Respiratory secretions	NA	2020-02-02	2020-02-02	42.52747253	42.52747253	Negative	NA	M	NANA, M, NAyrs	1
zs3	NA	Male	NA	NA	NA	NA	NA	NA	NA	NA	700	Respiratory secretions	NA	2020-02-02	2020-02-02	40.54945055	41.53846154	Negative	NA	M	NANA, M, NAyrs	1
zs4	NA	Male	NA	NA	NA	NA	NA	NA	NA	NA	706	Respiratory secretions	NA	2020-02-02	2020-02-02	40.54945055	40.54945055	Negative	NA	M	NANA, M, NAyrs	1
zs5	23	Female	NA	NA	NA	NA	NA	NA	NA	NA	311	Respiratory secretions	2020-01-27	2020-01-27	2020-01-28	40.54945055	41.53846154	Negative	NA	F	NANA, F, 23yrs	1
zs6	NA	Male	NA	NA	NA	NA	NA	NA	NA	NA	692	Respiratory secretions	NA	2020-02-02	2020-02-02	40.54945055	40.54945055	Negative	NA	M	NANA, M, NAyrs	1
zs7	NA	Female	NA	NA	NA	NA	NA	NA	NA	NA	701	Respiratory secretions	NA	2020-02-02	2020-02-02	42.52747253	41.53846154	Negative	NA	F	NANA, F, NAyrs	1
zs8	NA	Male	NA	NA	NA	NA	NA	NA	NA	NA	698	Respiratory secretions	NA	2020-02-02	2020-02-02	40.54945055	41.53846154	Negative	NA	M	NANA, M, NAyrs	1
zs9	NA	Female	NA	NA	NA	NA	NA	NA	NA	NA	702	Respiratory secretions	NA	2020-02-02	2020-02-02	41.53846154	40.54945055	Negative	NA	F	NANA, F, NAyrs	1
zs10	30	Male	NA	NA	NA	NA	NA	NA	NA	NA	2333	Respiratory secretions	NA	2020-03-02	2020-03-02	42.52747253	42.52747253	Negative	NA	M	NANA, M, 30yrs	1
zs11	NA	Male	NA	NA	NA	NA	NA	NA	NA	NA	694	Respiratory secretions	NA	2020-02-02	2020-02-02	42.52747253	42.52747253	Negative	NA	M	NANA, M, NAyrs	1
zs12	NA	Male	NA	NA	NA	NA	NA	NA	NA	NA	710	Respiratory secretions	NA	2020-02-02	2020-02-02	41.53846154	41.53846154	Negative	NA	M	NANA, M, NAyrs	1
zs13	NA	Male	NA	NA	NA	NA	NA	NA	NA	NA	683	Respiratory secretions	NA	2020-02-02	2020-02-02	42.52747253	42.52747253	Negative	NA	M	NANA, M, NAyrs	1
zs14	NA	Female	NA	NA	NA	NA	NA	NA	NA	NA	682	Respiratory secretions	NA	2020-02-02	2020-02-02	42.52747253	42.52747253	Negative	NA	F	NANA, F, NAyrs	1
zs15	NA	Male	NA	NA	NA	NA	NA	NA	NA	NA	681	Respiratory secretions	NA	2020-02-02	2020-02-02	42.52747253	40.54945055	Negative	NA	M	NANA, M, NAyrs	1
zs16	NA	Male	NA	NA	NA	NA	NA	NA	NA	NA	704	Respiratory secretions	NA	2020-02-02	2020-02-02	41.53846154	40.54945055	Negative	NA	M	NANA, M, NAyrs	1
zs17	43	Male	NA	NA	NA	NA	NA	NA	NA	NA	2331	Respiratory secretions	NA	2020-03-02	2020-03-02	40.54945055	42.52747253	Negative	NA	M	NANA, M, 43yrs	1
zs18	NA	Female	NA	NA	NA	NA	NA	NA	NA	NA	689	Respiratory secretions	NA	2020-02-02	2020-02-02	40.54945055	41.53846154	Negative	NA	F	NANA, F, NAyrs	1
zs19	NA	Male	NA	NA	NA	NA	NA	NA	NA	NA	2234	Respiratory secretions	NA	2020-03-01	2020-03-01	42.52747253	41.53846154	Negative	NA	M	NANA, M, NAyrs	1
zs20	NA	Female	NA	NA	NA	NA	NA	NA	NA	NA	688	Respiratory secretions	NA	2020-02-02	2020-02-02	40.54945055	42.52747253	Negative	NA	F	NANA, F, NAyrs	1
zs21	59	Male	NA	NA	NA	NA	NA	NA	NA	NA	2327	Respiratory secretions	NA	2020-03-02	2020-03-02	42.52747253	41.53846154	Negative	NA	M	NANA, M, 59yrs	1
zs22	NA	Male	NA	NA	NA	NA	NA	NA	NA	NA	687	Respiratory secretions	NA	2020-02-02	2020-02-02	41.53846154	40.54945055	Negative	NA	M	NANA, M, NAyrs	1
zs23	NA	Male	NA	NA	NA	NA	NA	NA	NA	NA	697	Respiratory secretions	NA	2020-02-02	2020-02-02	42.52747253	40.54945055	Negative	NA	M	NANA, M, NAyrs	1
zs24	40	Male	NA	NA	NA	NA	NA	NA	NA	NA	2326	Respiratory secretions	NA	2020-03-02	2020-03-02	40.54945055	41.53846154	Negative	NA	M	NANA, M, 40yrs	1
zs25	23	Male	NA	NA	NA	NA	NA	NA	NA	NA	2329	Respiratory secretions	NA	2020-03-02	2020-03-02	40.54945055	40.54945055	Negative	NA	M	NANA, M, 23yrs	1
zs26	NA	Female	NA	NA	NA	NA	NA	NA	NA	NA	714	Respiratory secretions	NA	2020-02-02	2020-02-02	40.54945055	41.53846154	Negative	NA	F	NANA, F, NAyrs	1
zs27	NA	Male	NA	NA	NA	NA	NA	NA	NA	NA	686	Respiratory secretions	NA	2020-02-02	2020-02-02	42.52747253	41.53846154	Negative	NA	M	NANA, M, NAyrs	1
zs28	39	Male	NA	NA	NA	NA	NA	NA	NA	NA	2336	Respiratory secretions	NA	2020-03-02	2020-03-02	41.53846154	42.52747253	Negative	NA	M	NANA, M, 39yrs	1
zs29	45	Male	NA	NA	NA	NA	NA	NA	NA	NA	2328	Respiratory secretions	NA	2020-03-02	2020-03-02	41.53846154	41.53846154	Negative	NA	M	NANA, M, 45yrs	1
zs30	NA	Male	NA	NA	NA	NA	NA	NA	NA	NA	2233	Respiratory secretions	NA	2020-03-01	2020-03-01	42.52747253	41.53846154	Negative	NA	M	NANA, M, NAyrs	1
zs31	NA	Male	NA	NA	NA	NA	NA	NA	NA	NA	707	Respiratory secretions	NA	2020-02-02	2020-02-02	42.52747253	42.52747253	Negative	NA	M	NANA, M, NAyrs	1
zs32	NA	Male	NA	NA	NA	NA	NA	NA	NA	NA	711	Respiratory secretions	NA	2020-02-02	2020-02-02	41.53846154	42.52747253	Negative	NA	M	NANA, M, NAyrs	1
zs33	49	Male	NA	NA	NA	NA	NA	NA	NA	NA	2334	Respiratory secretions	NA	2020-03-02	2020-03-02	40.54945055	40.54945055	Negative	NA	M	NANA, M, 49yrs	1
zs34	NA	Male	NA	NA	NA	NA	NA	NA	NA	NA	696	Respiratory secretions	NA	2020-02-02	2020-02-02	41.53846154	41.53846154	Negative	NA	M	NANA, M, NAyrs	1
zs35	NA	Female	NA	NA	NA	NA	NA	NA	NA	NA	684	Respiratory secretions	NA	2020-02-02	2020-02-02	40.54945055	41.53846154	Negative	NA	F	NANA, F, NAyrs	1
zs36	NA	Male	NA	NA	NA	NA	NA	NA	NA	NA	712	Respiratory secretions	NA	2020-02-02	2020-02-02	41.53846154	41.53846154	Negative	NA	M	NANA, M, NAyrs	1
zs37	20	Male	NA	NA	NA	NA	NA	NA	NA	NA	1050	Respiratory secretions	NA	2020-02-07	2020-02-07	40.54945055	41.53846154	Negative	NA	M	NANA, M, 20yrs	1
zs38	NA	Male	NA	NA	NA	NA	NA	NA	NA	NA	693	Respiratory secretions	NA	2020-02-02	2020-02-02	40.54945055	41.53846154	Negative	NA	M	NANA, M, NAyrs	1
zs39	NA	Male	NA	NA	NA	NA	NA	NA	NA	NA	680	Respiratory secretions	NA	2020-02-02	2020-02-02	41.53846154	41.53846154	Negative	NA	M	NANA, M, NAyrs	1
zs40	NA	Male	NA	NA	NA	NA	NA	NA	NA	NA	695	Respiratory secretions	NA	2020-02-02	2020-02-02	41.53846154	42.52747253	Negative	NA	M	NANA, M, NAyrs	1
zs41	NA	Male	NA	NA	NA	NA	NA	NA	NA	NA	708	Respiratory secretions	NA	2020-02-02	2020-02-02	42.52747253	42.52747253	Negative	NA	M	NANA, M, NAyrs	1
zs42	NA	Male	NA	NA	NA	NA	NA	NA	NA	NA	685	Respiratory secretions	NA	2020-02-02	2020-02-02	42.52747253	40.54945055	Negative	NA	M	NANA, M, NAyrs	1
zs43	NA	Male	NA	NA	NA	NA	NA	NA	NA	NA	691	Respiratory secretions	NA	2020-02-02	2020-02-02	40.54945055	42.52747253	Negative	NA	M	NANA, M, NAyrs	1
zs44	NA	Male	NA	NA	NA	NA	NA	NA	NA	NA	705	Respiratory secretions	NA	2020-02-02	2020-02-02	42.52747253	42.52747253	Negative	NA	M	NANA, M, NAyrs	1
zs45	39	Male	NA	NA	NA	NA	NA	NA	NA	NA	2330	Respiratory secretions	NA	2020-03-02	2020-03-02	40.54945055	40.54945055	Negative	NA	M	NANA, M, 39yrs	1
zs46	NA	Male	NA	NA	NA	NA	NA	NA	NA	NA	703	Respiratory secretions	NA	2020-02-02	2020-02-02	41.53846154	40.54945055	Negative	NA	M	NANA, M, NAyrs	1
zs47	NA	Male	NA	NA	NA	NA	NA	NA	NA	NA	2235	Respiratory secretions	NA	2020-03-01	2020-03-01	42.52747253	41.53846154	Negative	NA	M	NANA, M, NAyrs	1
zs48	NA	Male	NA	NA	NA	NA	NA	NA	NA	NA	716	Respiratory secretions	NA	2020-02-02	2020-02-02	42.52747253	41.53846154	Negative	NA	M	NANA, M, NAyrs	1
zs49	NA	Male	NA	NA	NA	NA	NA	NA	NA	NA	715	Respiratory secretions	NA	2020-02-02	2020-02-02	40.54945055	42.52747253	Negative	NA	M	NANA, M, NAyrs	1
zs50	NA	Male	NA	NA	NA	NA	NA	NA	NA	NA	713	Respiratory secretions	NA	2020-02-02	2020-02-02	42.52747253	42.52747253	Negative	NA	M	NANA, M, NAyrs	1
zs51	22	Male	NA	NA	NA	NA	NA	NA	NA	NA	310	Respiratory secretions	2020-01-27	2020-01-27	2020-01-28	40.54945055	42.52747253	Negative	NA	M	NANA, M, 22yrs	1
zs52	49	Male	NA	NA	NA	NA	NA	NA	NA	NA	2335	Respiratory secretions	NA	2020-03-02	2020-03-02	42.52747253	40.54945055	Negative	NA	M	NANA, M, 49yrs	1
zs53	NA	Male	NA	NA	NA	NA	NA	NA	NA	NA	2232	Respiratory secretions	NA	2020-03-01	2020-03-01	42.52747253	42.52747253	Negative	NA	M	NANA, M, NAyrs	1
zs54	NA	Female	NA	NA	NA	NA	NA	NA	NA	NA	690	Respiratory secretions	NA	2020-02-02	2020-02-02	41.53846154	41.53846154	Negative	NA	F	NANA, F, NAyrs	1
zs55	23	Male	NA	NA	NA	NA	NA	NA	NA	NA	2332	Respiratory secretions	NA	2020-03-02	2020-03-02	40.54945055	41.53846154	Negative	NA	M	NANA, M, 23yrs	1
zs56	55	Male	NA	NA	NA	NA	NA	NA	NA	NA	2137	Respiratory secretions	2020-02-26	2020-02-28	2020-02-28	40.54945055	42.52747253	Negative	NA	M	NANA, M, 55yrs	3
zs56	55	Male	NA	NA	NA	NA	NA	NA	NA	NA	2115	Respiratory secretions	2020-02-26	2020-02-27	2020-02-28	42.52747253	42.52747253	Negative	NA	M	NANA, M, 55yrs	3
zs56	55	Male	NA	NA	NA	NA	NA	NA	NA	NA	2068	Respiratory secretions	2020-02-26	2020-02-27	2020-02-27	41.53846154	41.53846154	Negative	NA	M	NANA, M, 55yrs	3
zs57	26	Male	NA	NA	NA	NA	NA	NA	NA	NA	1015	Respiratory secretions	2020-02-02	2020-02-07	2020-02-07	40.54945055	40.54945055	Negative	NA	M	NANA, M, 26yrs	2
zs57	26	Male	NA	NA	NA	NA	NA	NA	NA	NA	883	Respiratory secretions	2020-02-02	2020-02-04	2020-02-05	40.54945055	42.52747253	Negative	NA	M	NANA, M, 26yrs	2
zs58	39	Male	NA	NA	NA	NA	NA	NA	NA	NA	725	Respiratory secretions	2020-02-02	2020-02-02	2020-02-02	41.53846154	41.53846154	Negative	NA	M	NANA, M, 39yrs	1
zs59	55	Female	NA	NA	NA	NA	NA	NA	NA	NA	517	Respiratory secretions	NA	2020-01-30	2020-01-31	42.52747253	42.52747253	Negative	NA	F	NANA, F, 55yrs	1
zs60	24	Male	NA	NA	NA	NA	NA	NA	NA	NA	342	Respiratory secretions	2020-01-23	2020-01-28	2020-01-28	40.54945055	40.54945055	Negative	NA	M	NANA, M, 24yrs	2
zs60	24	Male	NA	NA	NA	NA	NA	NA	NA	NA	230	Respiratory secretions	2020-01-23	2020-01-26	2020-01-26	40.54945055	42.52747253	Negative	NA	M	NANA, M, 24yrs	2
zs61	34	Female	NA	NA	NA	NA	NA	NA	NA	NA	853	Respiratory secretions	2020-01-30	2020-02-04	2020-02-05	41.53846154	41.53846154	Negative	NA	F	NANA, F, 34yrs	2
zs61	34	Female	NA	NA	NA	NA	NA	NA	NA	NA	745	Respiratory secretions	2020-01-30	2020-02-02	2020-02-03	41.53846154	41.53846154	Negative	NA	F	NANA, F, 34yrs	2
zs62	29	Female	NA	NA	NA	NA	NA	NA	NA	NA	515	Respiratory secretions	NA	2020-01-30	2020-01-31	41.53846154	41.53846154	Negative	NA	F	NANA, F, 29yrs	1
zs63	81	Female	NA	NA	NA	NA	NA	NA	NA	NA	1442	Respiratory secretions	NA	2020-02-12	2020-02-13	42.52747253	40.54945055	Negative	NA	F	NANA, F, 81yrs	1
zs64	26	Female	NA	NA	NA	NA	NA	NA	NA	NA	2226	Respiratory secretions	2020-03-01	2020-03-01	2020-03-01	42.52747253	42.52747253	Negative	NA	F	NANA, F, 26yrs	1
zs65	31	Female	NA	NA	NA	NA	NA	NA	NA	NA	1894	Respiratory secretions	2020-02-14	2020-02-23	2020-02-23	42.52747253	40.54945055	Negative	NA	F	NANA, F, 31yrs	2
zs65	31	Female	NA	NA	NA	NA	NA	NA	NA	NA	1806	Respiratory secretions	2020-02-14	2020-02-21	2020-02-21	41.53846154	42.52747253	Negative	NA	F	NANA, F, 31yrs	2
zs66	50	Male	NA	NA	NA	NA	NA	NA	NA	NA	1044	Respiratory secretions	2020-02-05	2020-02-06	2020-02-07	42.52747253	42.52747253	Negative	NA	M	NANA, M, 50yrs	1
zs67	63	Male	NA	NA	NA	NA	NA	NA	NA	NA	2261	Respiratory secretions	2020-03-01	2020-03-01	2020-03-01	41.53846154	40.54945055	Negative	NA	M	NANA, M, 63yrs	2
zs67	63	Male	NA	NA	NA	NA	NA	NA	NA	NA	2261	Faeces	2020-03-01	2020-03-01	2020-03-01	41.53846154	41.53846154	Negative	NA	M	NANA, M, 63yrs	2
zs68	31	Female	NA	NA	NA	NA	NA	NA	NA	NA	2018	Respiratory secretions	2020-01-23	2020-02-25	2020-02-25	41.53846154	42.52747253	Negative	NA	F	NANA, F, 31yrs	2
zs68	31	Female	NA	NA	NA	NA	NA	NA	NA	NA	1931	Respiratory secretions	2020-01-23	2020-02-23	2020-02-24	41.53846154	42.52747253	Negative	NA	F	NANA, F, 31yrs	2
zs69	14	Female	NA	NA	NA	NA	NA	NA	NA	NA	233	Respiratory secretions	2020-01-24	2020-01-26	2020-01-27	41.53846154	41.53846154	Negative	NA	F	NANA, F, 14yrs	2
zs69	14	Female	NA	NA	NA	NA	NA	NA	NA	NA	135	Respiratory secretions	2020-01-24	2020-01-24	2020-01-25	41.53846154	42.52747253	Negative	NA	F	NANA, F, 14yrs	2
zs70	NA	Male	NA	NA	NA	NA	NA	NA	NA	NA	590	Respiratory secretions	NA	2020-02-01	2020-02-01	42.52747253	42.52747253	Negative	NA	M	NANA, M, NAyrs	1
zs71	6	Male	NA	NA	NA	NA	NA	NA	NA	NA	676	Respiratory secretions	NA	2020-02-02	2020-02-02	42.52747253	40.54945055	Negative	NA	M	NANA, M, 6yrs	1
zs72	5	Male	NA	NA	NA	NA	NA	NA	NA	NA	543	Respiratory secretions	2020-01-23	2020-01-31	2020-01-31	42.52747253	42.52747253	Negative	NA	M	NANA, M, 5yrs	2
zs72	5	Male	NA	NA	NA	NA	NA	NA	NA	NA	436	Respiratory secretions	2020-01-23	2020-01-29	2020-01-30	42.52747253	42.52747253	Negative	NA	M	NANA, M, 5yrs	2
zs73	36	Male	NA	NA	NA	NA	NA	NA	NA	NA	2223	Respiratory secretions	2020-02-29	2020-02-29	2020-03-01	42.52747253	41.53846154	Negative	NA	M	NANA, M, 36yrs	1
zs74	41	Female	NA	NA	NA	NA	NA	NA	NA	NA	1099	Respiratory secretions	2020-02-05	2020-02-08	2020-02-08	42.52747253	42.52747253	Negative	NA	F	NANA, F, 41yrs	1
zs75	44	Male	NA	NA	NA	NA	NA	NA	NA	NA	1729	Respiratory secretions	2020-02-19	2020-02-19	2020-02-20	42.52747253	42.52747253	Negative	NA	M	NANA, M, 44yrs	1
zs76	44	Male	NA	NA	NA	NA	NA	NA	NA	NA	1808	Respiratory secretions	2020-02-21	2020-02-21	2020-02-21	41.53846154	41.53846154	Negative	NA	M	NANA, M, 44yrs	1
zs77	31	Female	NA	NA	NA	NA	NA	NA	NA	NA	1098	Respiratory secretions	2020-02-05	2020-02-08	2020-02-08	42.52747253	40.54945055	Negative	NA	F	NANA, F, 31yrs	2
zs77	31	Female	NA	NA	NA	NA	NA	NA	NA	NA	948	Respiratory secretions	2020-02-05	2020-02-05	2020-02-06	42.52747253	42.52747253	Negative	NA	F	NANA, F, 31yrs	2
zs78	33	Male	NA	NA	NA	NA	NA	NA	NA	NA	1824	Respiratory secretions	NA	2020-02-22	2020-02-22	42.52747253	41.53846154	Negative	NA	M	NANA, M, 33yrs	1
zs79	44	Male	NA	NA	NA	NA	NA	NA	NA	NA	1283	Respiratory secretions	2020-02-06	2020-02-09	2020-02-11	41.53846154	40.54945055	Negative	NA	M	NANA, M, 44yrs	1
zs80	25	Male	NA	NA	NA	NA	NA	NA	NA	NA	121	Respiratory secretions	2020-01-20	2020-01-24	2020-01-25	41.53846154	42.52747253	Negative	NA	M	NANA, M, 25yrs	2
zs80	25	Male	NA	NA	NA	NA	NA	NA	NA	NA	18	Respiratory secretions	2020-01-20	2020-01-21	2020-01-21	41.53846154	42.52747253	Negative	NA	M	NANA, M, 25yrs	2
zs81	NA	Male	NA	NA	NA	NA	NA	NA	NA	NA	2308	Respiratory secretions	NA	2020-03-02	2020-03-02	40.54945055	40.54945055	Negative	NA	M	NANA, M, NAyrs	1
zs82	13	Male	NA	NA	NA	NA	NA	NA	NA	NA	862	Respiratory secretions	NA	2020-02-04	2020-02-05	42.52747253	41.53846154	Negative	NA	M	NANA, M, 13yrs	3
zs82	13	Male	NA	NA	NA	NA	NA	NA	NA	NA	862	Faeces	NA	2020-02-04	2020-02-05	41.53846154	40.54945055	Negative	NA	M	NANA, M, 13yrs	3
zs82	13	Male	NA	NA	NA	NA	NA	NA	NA	NA	862	Serum	NA	2020-02-04	2020-02-05	42.52747253	41.53846154	Negative	NA	M	NANA, M, 13yrs	3
zs83	27	Female	NA	NA	NA	NA	NA	NA	NA	NA	1882	Respiratory secretions	NA	2020-02-23	2020-02-23	42.52747253	41.53846154	Negative	NA	F	NANA, F, 27yrs	1
zs84	38	Male	NA	NA	NA	NA	NA	NA	NA	NA	1964	Respiratory secretions	NA	2020-02-24	2020-02-24	42.52747253	40.54945055	Negative	NA	M	NANA, M, 38yrs	4
zs84	38	Male	NA	NA	NA	NA	NA	NA	NA	NA	1964	Faeces	NA	2020-02-24	2020-02-24	41.53846154	40.54945055	Negative	NA	M	NANA, M, 38yrs	4
zs84	38	Male	NA	NA	NA	NA	NA	NA	NA	NA	1856	Respiratory secretions	NA	2020-02-22	2020-02-22	40.54945055	42.52747253	Negative	NA	M	NANA, M, 38yrs	4
zs84	38	Male	NA	NA	NA	NA	NA	NA	NA	NA	1856	Faeces	NA	2020-02-22	2020-02-22	40.54945055	42.52747253	Negative	NA	M	NANA, M, 38yrs	4
zs85	50	Female	NA	NA	NA	NA	NA	NA	NA	NA	1773	Respiratory secretions	2020-02-18	2020-02-19	2020-02-21	40.54945055	40.54945055	Negative	NA	F	NANA, F, 50yrs	1
zs86	34	Female	NA	NA	NA	NA	NA	NA	NA	NA	1961	Respiratory secretions	NA	2020-02-24	2020-02-24	42.52747253	42.52747253	Negative	NA	F	NANA, F, 34yrs	1
zs87	8	Male	NA	NA	NA	NA	NA	NA	NA	NA	191	Respiratory secretions	2020-01-25	2020-01-26	2020-01-26	40.54945055	41.53846154	Negative	NA	M	NANA, M, 8yrs	1
zs88	35	Male	NA	NA	NA	NA	NA	NA	NA	NA	367	Respiratory secretions	2020-01-28	2020-01-28	2020-01-29	40.54945055	41.53846154	Negative	NA	M	NANA, M, 35yrs	1
zs89	43	Female	NA	NA	NA	NA	NA	NA	NA	NA	1252	Respiratory secretions	NA	2020-02-10	2020-02-10	42.52747253	40.54945055	Negative	NA	F	NANA, F, 43yrs	1
zs90	51	Female	NA	NA	NA	NA	NA	NA	NA	NA	519	Respiratory secretions	NA	2020-01-30	2020-01-31	40.54945055	40.54945055	Negative	NA	F	NANA, F, 51yrs	1
zs91	5	Female	NA	NA	NA	NA	NA	NA	NA	NA	371	Respiratory secretions	2020-01-29	2020-01-29	2020-01-29	41.53846154	40.54945055	Negative	NA	F	NANA, F, 5yrs	1
zs92	NA	Male	NA	NA	NA	NA	NA	NA	NA	NA	485	Respiratory secretions	NA	2020-01-30	2020-01-30	41.53846154	42.52747253	Negative	NA	M	NANA, M, NAyrs	1
zs93	36	Female	NA	NA	NA	NA	NA	NA	NA	NA	1639	Respiratory secretions	2020-02-13	2020-02-17	2020-02-17	40.54945055	42.52747253	Negative	NA	F	NANA, F, 36yrs	1
zs94	41	Female	NA	NA	NA	NA	NA	NA	NA	NA	949	Respiratory secretions	2020-02-05	2020-02-06	2020-02-06	40.54945055	42.52747253	Negative	NA	F	NANA, F, 41yrs	1
zs95	62	Female	NA	NA	NA	NA	NA	NA	NA	NA	1275	Respiratory secretions	2020-02-08	2020-02-10	2020-02-10	41.53846154	41.53846154	Negative	NA	F	NANA, F, 62yrs	2
zs95	62	Female	NA	NA	NA	NA	NA	NA	NA	NA	1133	Respiratory secretions	2020-02-08	2020-02-08	2020-02-08	42.52747253	41.53846154	Negative	NA	F	NANA, F, 62yrs	2
zs96	NA	Male	NA	NA	NA	NA	NA	NA	NA	NA	245	Respiratory secretions	NA	2020-01-27	2020-01-27	41.53846154	42.52747253	Negative	NA	M	NANA, M, NAyrs	1
zs97	NA	Female	NA	NA	NA	NA	NA	NA	NA	NA	34	Respiratory secretions	2020-01-22	2020-01-22	2020-01-22	42.52747253	40.54945055	Negative	NA	F	NANA, F, NAyrs	1
zs98	NA	Female	NA	NA	NA	NA	NA	NA	NA	NA	1079	Respiratory secretions	NA	2020-02-07	2020-02-08	42.52747253	42.52747253	Negative	NA	F	NANA, F, NAyrs	1
zs99	52	Male	NA	NA	NA	NA	NA	NA	NA	NA	1810	Respiratory secretions	2020-02-21	2020-02-21	2020-02-21	41.53846154	40.54945055	Negative	NA	M	NANA, M, 52yrs	1
zs100	NA	Male	NA	NA	NA	NA	NA	NA	NA	NA	2005	Respiratory secretions	NA	2020-02-25	2020-02-25	42.52747253	41.53846154	Negative	NA	M	NANA, M, NAyrs	1
zs101	55	Male	NA	NA	NA	NA	NA	NA	NA	NA	1001	Respiratory secretions	2020-02-06	2020-02-07	2020-02-07	42.52747253	41.53846154	Negative	NA	M	NANA, M, 55yrs	1
zs102	NA	Male	NA	NA	NA	NA	NA	NA	NA	NA	383	Respiratory secretions	NA	2020-01-29	2020-01-29	41.53846154	40.54945055	Negative	NA	M	NANA, M, NAyrs	1
zs103	90	Male	NA	NA	NA	NA	NA	NA	NA	NA	1549	Respiratory secretions	NA	2020-02-14	2020-02-14	41.53846154	42.52747253	Negative	NA	M	NANA, M, 90yrs	1
zs104	NA	Female	NA	NA	NA	NA	NA	NA	NA	NA	1613	Respiratory secretions	NA	2020-02-16	2020-02-16	40.54945055	42.52747253	Negative	NA	F	NANA, F, NAyrs	1
zs105	75	Female	NA	NA	NA	NA	NA	NA	NA	NA	1201	Respiratory secretions	2020-02-06	2020-02-09	2020-02-09	40.54945055	41.53846154	Negative	NA	F	NANA, F, 75yrs	2
zs105	75	Female	NA	NA	NA	NA	NA	NA	NA	NA	1115	Respiratory secretions	2020-02-06	2020-02-07	2020-02-08	42.52747253	40.54945055	Negative	NA	F	NANA, F, 75yrs	2
zs106	34	Female	NA	NA	NA	NA	NA	NA	NA	NA	514	Respiratory secretions	2020-01-21	2020-01-30	2020-01-31	41.53846154	42.52747253	Negative	NA	F	NANA, F, 34yrs	2
zs106	34	Female	NA	NA	NA	NA	NA	NA	NA	NA	23	Respiratory secretions	2020-01-21	2020-01-21	2020-01-21	40.54945055	42.52747253	Negative	NA	F	NANA, F, 34yrs	2
zs107	37	Female	NA	NA	NA	NA	NA	NA	NA	NA	144	Respiratory secretions	2020-01-21	2020-01-25	2020-01-25	40.54945055	41.53846154	Negative	NA	F	NANA, F, 37yrs	1
zs108	75	Male	NA	NA	NA	NA	NA	NA	NA	NA	2098	Respiratory secretions	2020-02-28	2020-02-28	2020-02-28	42.52747253	40.54945055	Negative	NA	M	NANA, M, 75yrs	1
zs109	36	Male	NA	NA	NA	NA	NA	NA	NA	NA	350	Respiratory secretions	2020-01-27	2020-01-27	2020-01-28	41.53846154	42.52747253	Negative	NA	M	NANA, M, 36yrs	1
zs110	46	Male	NA	NA	NA	NA	NA	NA	NA	NA	2039	Respiratory secretions	2020-02-23	2020-02-25	2020-02-26	41.53846154	42.52747253	Negative	NA	M	NANA, M, 46yrs	2
zs110	46	Male	NA	NA	NA	NA	NA	NA	NA	NA	2078	Respiratory secretions	2020-02-23	2020-02-27	2020-02-27	40.54945055	42.52747253	Negative	NA	M	NANA, M, 46yrs	2
zs111	32	Female	NA	NA	NA	NA	NA	NA	NA	NA	129	Respiratory secretions	2020-01-22	2020-01-24	2020-01-25	42.52747253	42.52747253	Negative	NA	F	NANA, F, 32yrs	2
zs111	32	Female	NA	NA	NA	NA	NA	NA	NA	NA	59	Respiratory secretions	2020-01-22	2020-01-23	2020-01-23	40.54945055	41.53846154	Negative	NA	F	NANA, F, 32yrs	2
zs112	50	Female	NA	NA	NA	NA	NA	NA	NA	NA	505	Respiratory secretions	NA	2020-01-30	2020-01-31	40.54945055	41.53846154	Negative	NA	F	NANA, F, 50yrs	1
zs113	NA	Female	NA	NA	NA	NA	NA	NA	NA	NA	586	Respiratory secretions	NA	2020-02-01	2020-02-01	41.53846154	40.54945055	Negative	NA	F	NANA, F, NAyrs	2
zs113	NA	Female	NA	NA	NA	NA	NA	NA	NA	NA	217	Respiratory secretions	NA	2020-01-26	2020-01-26	41.53846154	40.54945055	Negative	NA	F	NANA, F, NAyrs	2
zs114	25	Male	NA	NA	NA	NA	NA	NA	NA	NA	2171	Respiratory secretions	2020-02-27	2020-02-29	2020-02-29	41.53846154	41.53846154	Negative	NA	M	NANA, M, 25yrs	2
zs114	25	Male	NA	NA	NA	NA	NA	NA	NA	NA	2093	Respiratory secretions	2020-02-27	2020-02-27	2020-02-28	40.54945055	41.53846154	Negative	NA	M	NANA, M, 25yrs	2
zs115	23	Female	NA	NA	NA	NA	NA	NA	NA	NA	1765	Respiratory secretions	2020-02-17	2020-02-19	2020-02-21	42.52747253	42.52747253	Negative	NA	F	NANA, F, 23yrs	1
zs116	42	Male	case01	2020-01-06	2020-01-19	2020-02-07	2020-02-26	symptomatic	2020-03-02		3	Respiratory secretions	2020-01-12	2020-01-19	2020-01-19	36.55	36.55	Positive	13	M	case01, M, 42yrs	26
zs116	42	Male	case01	2020-01-06	2020-01-19	2020-02-07	2020-02-26	symptomatic	2020-03-02		199	Respiratory secretions	2020-01-12	2020-01-26	2020-01-26	40.54945055	38.83	Equivocal	20	M	case01, M, 42yrs	26
zs116	42	Male	case01	2020-01-06	2020-01-19	2020-02-07	2020-02-26	symptomatic	2020-03-02		617	Respiratory secretions	2020-01-12	2020-02-01	2020-02-01	40.54945055	42.52747253	Negative	26	M	case01, M, 42yrs	26
zs116	42	Male	case01	2020-01-06	2020-01-19	2020-02-07	2020-02-26	symptomatic	2020-03-02		617	Faeces	2020-01-12	2020-02-01	2020-02-01	42.52747253	34.32	Positive	26	M	case01, M, 42yrs	26
zs116	42	Male	case01	2020-01-06	2020-01-19	2020-02-07	2020-02-26	symptomatic	2020-03-02		1564	Respiratory secretions	2020-01-12	2020-02-14	2020-02-15	34.39	31.9	Positive	39	M	case01, M, 42yrs	26
zs116	42	Male	case01	2020-01-06	2020-01-19	2020-02-07	2020-02-26	symptomatic	2020-03-02		1599	Respiratory secretions	2020-01-12	2020-02-16	2020-02-16	34.43	31.46	Positive	41	M	case01, M, 42yrs	26
zs116	42	Male	case01	2020-01-06	2020-01-19	2020-02-07	2020-02-26	symptomatic	2020-03-02		1757	Respiratory secretions	2020-01-12	2020-02-20	2020-02-20	41.53846154	33.73	Positive	45	M	case01, M, 42yrs	26
zs116	42	Male	case01	2020-01-06	2020-01-19	2020-02-07	2020-02-26	symptomatic	2020-03-02		2035	Faeces	2020-01-12	2020-02-26	2020-02-26	42.52747253	41.53846154	Negative	51	M	case01, M, 42yrs	26
zs116	42	Male	case01	2020-01-06	2020-01-19	2020-02-07	2020-02-26	symptomatic	2020-03-02		2035	Respiratory secretions	2020-01-12	2020-02-26	2020-02-26	41.53846154	40.54945055	Negative	51	M	case01, M, 42yrs	26
zs116	42	Male	case01	2020-01-06	2020-01-19	2020-02-07	2020-02-26	symptomatic	2020-03-02		1991	Faeces	2020-01-12	2020-02-25	2020-02-25	40.54945055	41.53846154	Negative	50	M	case01, M, 42yrs	26
zs116	42	Male	case01	2020-01-06	2020-01-19	2020-02-07	2020-02-26	symptomatic	2020-03-02		1969	Respiratory secretions	2020-01-12	2020-02-24	2020-02-24	41.53846154	42.52747253	Negative	49	M	case01, M, 42yrs	26
zs116	42	Male	case01	2020-01-06	2020-01-19	2020-02-07	2020-02-26	symptomatic	2020-03-02		1969	Faeces	2020-01-12	2020-02-24	2020-02-24	42.52747253	42.52747253	Negative	49	M	case01, M, 42yrs	26
zs116	42	Male	case01	2020-01-06	2020-01-19	2020-02-07	2020-02-26	symptomatic	2020-03-02		1927	Faeces	2020-01-12	2020-02-23	2020-02-23	40.54945055	40.54945055	Negative	48	M	case01, M, 42yrs	26
zs116	42	Male	case01	2020-01-06	2020-01-19	2020-02-07	2020-02-26	symptomatic	2020-03-02		1871	Respiratory secretions	2020-01-12	2020-02-22	2020-02-22	40.54945055	41.53846154	Negative	47	M	case01, M, 42yrs	26
zs116	42	Male	case01	2020-01-06	2020-01-19	2020-02-07	2020-02-26	symptomatic	2020-03-02		1815	Respiratory secretions	2020-01-12	2020-02-21	2020-02-22	42.52747253	41.53846154	Negative	46	M	case01, M, 42yrs	26
zs116	42	Male	case01	2020-01-06	2020-01-19	2020-02-07	2020-02-26	symptomatic	2020-03-02		1686	Serum	2020-01-12	2020-02-18	2020-02-18	42.52747253	40.54945055	Negative	43	M	case01, M, 42yrs	26
zs116	42	Male	case01	2020-01-06	2020-01-19	2020-02-07	2020-02-26	symptomatic	2020-03-02		1657	Respiratory secretions	2020-01-12	2020-02-17	2020-02-17	40.54945055	40.54945055	Negative	42	M	case01, M, 42yrs	26
zs116	42	Male	case01	2020-01-06	2020-01-19	2020-02-07	2020-02-26	symptomatic	2020-03-02		1003	Respiratory secretions	2020-01-12	2020-02-07	2020-02-07	40.54945055	40.54945055	Negative	32	M	case01, M, 42yrs	26
zs116	42	Male	case01	2020-01-06	2020-01-19	2020-02-07	2020-02-26	symptomatic	2020-03-02		1003	Urine	2020-01-12	2020-02-07	2020-02-07	40.54945055	40.54945055	Negative	32	M	case01, M, 42yrs	26
zs116	42	Male	case01	2020-01-06	2020-01-19	2020-02-07	2020-02-26	symptomatic	2020-03-02		965	Faeces	2020-01-12	2020-02-05	2020-02-06	42.52747253	42.52747253	Negative	30	M	case01, M, 42yrs	26
zs116	42	Male	case01	2020-01-06	2020-01-19	2020-02-07	2020-02-26	symptomatic	2020-03-02		918	Respiratory secretions	2020-01-12	2020-02-05	2020-02-05	42.52747253	41.53846154	Negative	30	M	case01, M, 42yrs	26
zs116	42	Male	case01	2020-01-06	2020-01-19	2020-02-07	2020-02-26	symptomatic	2020-03-02		828	Faeces	2020-01-12	2020-02-04	2020-02-04	41.53846154	42.52747253	Negative	29	M	case01, M, 42yrs	26
zs116	42	Male	case01	2020-01-06	2020-01-19	2020-02-07	2020-02-26	symptomatic	2020-03-02		769	Respiratory secretions	2020-01-12	2020-02-03	2020-02-03	40.54945055	42.52747253	Negative	28	M	case01, M, 42yrs	26
zs116	42	Male	case01	2020-01-06	2020-01-19	2020-02-07	2020-02-26	symptomatic	2020-03-02		617	Urine	2020-01-12	2020-02-01	2020-02-01	42.52747253	40.54945055	Negative	26	M	case01, M, 42yrs	26
zs116	42	Male	case01	2020-01-06	2020-01-19	2020-02-07	2020-02-26	symptomatic	2020-03-02		468	Respiratory secretions	2020-01-12	2020-01-30	2020-01-30	40.54945055	40.54945055	Negative	24	M	case01, M, 42yrs	26
zs116	42	Male	case01	2020-01-06	2020-01-19	2020-02-07	2020-02-26	symptomatic	2020-03-02		4	Respiratory secretions	2020-01-12	2020-01-22	2020-01-22	40.54945055	40.54945055	Negative	16	M	case01, M, 42yrs	26
zs117	27	Male	NA	NA	NA	NA	NA	NA	NA	NA	951	Respiratory secretions	NA	2020-02-06	2020-02-06	41.53846154	40.54945055	Negative	NA	M	NANA, M, 27yrs	1
zs118	NA	Male	NA	NA	NA	NA	NA	NA	NA	NA	531	Respiratory secretions	NA	2020-01-30	2020-01-31	42.52747253	41.53846154	Negative	NA	M	NANA, M, NAyrs	1
zs119	31	Female	NA	NA	NA	NA	NA	NA	NA	NA	1830	Respiratory secretions	2020-02-20	2020-02-22	2020-02-22	42.52747253	41.53846154	Negative	NA	F	NANA, F, 31yrs	2
zs119	31	Female	NA	NA	NA	NA	NA	NA	NA	NA	1747	Respiratory secretions	2020-02-20	2020-02-20	2020-02-20	42.52747253	40.54945055	Negative	NA	F	NANA, F, 31yrs	2
zs120	NA	Male	NA	NA	NA	NA	NA	NA	NA	NA	172	Respiratory secretions	NA	2020-01-25	2020-01-26	41.53846154	42.52747253	Negative	NA	M	NANA, M, NAyrs	1
zs121	1	Female	NA	NA	NA	NA	NA	NA	NA	NA	2241	Respiratory secretions	2020-02-27	2020-03-01	2020-03-01	41.53846154	42.52747253	Negative	NA	F	NANA, F, 1yrs	2
zs121	1	Female	NA	NA	NA	NA	NA	NA	NA	NA	2149	Respiratory secretions	2020-02-27	2020-02-28	2020-02-28	41.53846154	42.52747253	Negative	NA	F	NANA, F, 1yrs	2
zs122	38	Male	NA	NA	NA	NA	NA	NA	NA	NA	644	Respiratory secretions	2020-01-26	2020-02-01	2020-02-02	41.53846154	40.54945055	Negative	NA	M	NANA, M, 38yrs	1
zs123	38	Male	NA	NA	NA	NA	NA	NA	NA	NA	771	Respiratory secretions	2020-01-29	2020-02-03	2020-02-03	42.52747253	40.54945055	Negative	NA	M	NANA, M, 38yrs	1
zs124	28	Male	NA	NA	NA	NA	NA	NA	NA	NA	1107	Respiratory secretions	2020-02-03	2020-02-08	2020-02-08	42.52747253	40.54945055	Negative	NA	M	NANA, M, 28yrs	2
zs124	28	Male	NA	NA	NA	NA	NA	NA	NA	NA	974	Respiratory secretions	2020-02-03	2020-02-06	2020-02-06	41.53846154	40.54945055	Negative	NA	M	NANA, M, 28yrs	2
zs125	33	Male	NA	NA	NA	NA	NA	NA	NA	NA	1877	Respiratory secretions	NA	2020-02-22	2020-02-23	40.54945055	42.52747253	Negative	NA	M	NANA, M, 33yrs	1
zs126	36	Female	NA	NA	NA	NA	NA	NA	NA	NA	145	Respiratory secretions	2020-01-24	2020-01-25	2020-01-25	42.52747253	42.52747253	Negative	NA	F	NANA, F, 36yrs	1
zs127	31	Female	NA	NA	NA	NA	NA	NA	NA	NA	2291	Respiratory secretions	NA	2020-03-02	2020-03-02	40.54945055	41.53846154	Negative	NA	F	NANA, F, 31yrs	2
zs127	31	Female	NA	NA	NA	NA	NA	NA	NA	NA	110	Respiratory secretions	NA	2020-01-24	2020-01-25	41.53846154	42.52747253	Negative	NA	F	NANA, F, 31yrs	2
zs128	31	Female	NA	NA	NA	NA	NA	NA	NA	NA	1371	Respiratory secretions	NA	2020-02-12	2020-02-12	41.53846154	40.54945055	Negative	NA	F	NANA, F, 31yrs	2
zs128	31	Female	NA	NA	NA	NA	NA	NA	NA	NA	1223	Respiratory secretions	NA	2020-02-10	2020-02-10	42.52747253	40.54945055	Negative	NA	F	NANA, F, 31yrs	2
zs129	28	Female	NA	NA	NA	NA	NA	NA	NA	NA	2185	Respiratory secretions	NA	2020-02-29	2020-02-29	40.54945055	41.53846154	Negative	NA	F	NANA, F, 28yrs	1
zs130	31	Female	NA	NA	NA	NA	NA	NA	NA	NA	2157	Respiratory secretions	NA	2020-02-29	2020-02-29	41.53846154	41.53846154	Negative	NA	F	NANA, F, 31yrs	1
zs131	NA	Female	NA	NA	NA	NA	NA	NA	NA	NA	2006	Respiratory secretions	NA	2020-02-25	2020-02-25	42.52747253	40.54945055	Negative	NA	F	NANA, F, NAyrs	1
zs132	58	Male	NA	NA	NA	NA	NA	NA	NA	NA	1689	Respiratory secretions	2020-02-12	2020-02-13	2020-02-18	40.54945055	42.52747253	Negative	NA	M	NANA, M, 58yrs	1
zs133	77	Male	NA	NA	NA	NA	NA	NA	NA	NA	1149	Respiratory secretions	2020-02-01	2020-02-08	2020-02-09	40.54945055	40.54945055	Negative	NA	M	NANA, M, 77yrs	2
zs133	77	Male	NA	NA	NA	NA	NA	NA	NA	NA	1066	Respiratory secretions	2020-02-01	2020-02-07	2020-02-07	42.52747253	41.53846154	Negative	NA	M	NANA, M, 77yrs	2
zs134	31	Male	NA	NA	NA	NA	NA	NA	NA	NA	635	Respiratory secretions	2020-01-30	2020-02-01	2020-02-02	41.53846154	42.52747253	Negative	NA	M	NANA, M, 31yrs	1
zs135	70	Female	NA	NA	NA	NA	NA	NA	NA	NA	1740	Respiratory secretions	2020-02-19	2020-02-19	2020-02-20	41.53846154	41.53846154	Negative	NA	F	NANA, F, 70yrs	1
zs136	51	Male	NA	NA	NA	NA	NA	NA	NA	NA	2207	Respiratory secretions	2020-02-28	2020-02-29	2020-02-29	40.54945055	42.52747253	Negative	NA	M	NANA, M, 51yrs	4
zs136	51	Male	NA	NA	NA	NA	NA	NA	NA	NA	2207	Faeces	2020-02-28	2020-02-29	2020-02-29	42.52747253	41.53846154	Negative	NA	M	NANA, M, 51yrs	4
zs136	51	Male	NA	NA	NA	NA	NA	NA	NA	NA	2312	Respiratory secretions	2020-02-28	2020-03-02	2020-03-02	41.53846154	41.53846154	Negative	NA	M	NANA, M, 51yrs	4
zs136	51	Male	NA	NA	NA	NA	NA	NA	NA	NA	2312	Faeces	2020-02-28	2020-03-02	2020-03-02	40.54945055	42.52747253	Negative	NA	M	NANA, M, 51yrs	4
zs137	25	Male	NA	NA	NA	NA	NA	NA	NA	NA	1861	Respiratory secretions	NA	2020-02-22	2020-02-22	41.53846154	42.52747253	Negative	NA	M	NANA, M, 25yrs	3
zs137	25	Male	NA	NA	NA	NA	NA	NA	NA	NA	1861	Faeces	NA	2020-02-22	2020-02-22	40.54945055	41.53846154	Negative	NA	M	NANA, M, 25yrs	3
zs137	25	Male	NA	NA	NA	NA	NA	NA	NA	NA	1743	Respiratory secretions	NA	2020-02-20	2020-02-20	41.53846154	40.54945055	Negative	NA	M	NANA, M, 25yrs	3
zs138	53	Female	NA	NA	NA	NA	NA	NA	NA	NA	305	Respiratory secretions	NA	2020-01-27	2020-01-28	42.52747253	41.53846154	Negative	NA	F	NANA, F, 53yrs	1
zs139	32	Male	NA	NA	NA	NA	NA	NA	NA	NA	1452	Respiratory secretions	NA	2020-02-12	2020-02-13	41.53846154	40.54945055	Negative	NA	M	NANA, M, 32yrs	1
zs140	52	Male	NA	NA	NA	NA	NA	NA	NA	NA	1012	Faeces	NA	2020-02-07	2020-02-07	41.53846154	41.53846154	Negative	NA	M	NANA, M, 52yrs	2
zs140	52	Male	NA	NA	NA	NA	NA	NA	NA	NA	91	Respiratory secretions	NA	2020-01-24	2020-01-24	41.53846154	42.52747253	Negative	NA	M	NANA, M, 52yrs	2
zs141	NA	Female	NA	NA	NA	NA	NA	NA	NA	NA	1067	Respiratory secretions	2020-02-02	2020-02-07	2020-02-07	41.53846154	42.52747253	Negative	NA	F	NANA, F, NAyrs	1
zs142	95	Female	NA	NA	NA	NA	NA	NA	NA	NA	1200	Respiratory secretions	2020-02-03	2020-02-09	2020-02-09	42.52747253	40.54945055	Negative	NA	F	NANA, F, 95yrs	2
zs142	95	Female	NA	NA	NA	NA	NA	NA	NA	NA	1114	Respiratory secretions	2020-02-03	2020-02-07	2020-02-08	40.54945055	42.52747253	Negative	NA	F	NANA, F, 95yrs	2
zs143	42	Male	NA	NA	NA	NA	NA	NA	NA	NA	1664	Respiratory secretions	2020-02-16	2020-02-17	2020-02-18	42.52747253	40.54945055	Negative	NA	M	NANA, M, 42yrs	2
zs143	42	Male	NA	NA	NA	NA	NA	NA	NA	NA	1637	Respiratory secretions	2020-02-16	2020-02-16	2020-02-17	42.52747253	41.53846154	Negative	NA	M	NANA, M, 42yrs	2
zs144	1	Female	NA	NA	NA	NA	NA	NA	NA	NA	848	Respiratory secretions	2020-01-31	2020-02-04	2020-02-05	40.54945055	41.53846154	Negative	NA	F	NANA, F, 1yrs	1
zs145	29	Female	NA	NA	NA	NA	NA	NA	NA	NA	1006	Respiratory secretions	2020-02-01	2020-02-07	2020-02-07	40.54945055	40.54945055	Negative	NA	F	NANA, F, 29yrs	2
zs145	29	Female	NA	NA	NA	NA	NA	NA	NA	NA	932	Respiratory secretions	2020-02-01	2020-02-05	2020-02-06	42.52747253	41.53846154	Negative	NA	F	NANA, F, 29yrs	2
zs146	51	Male	NA	NA	NA	NA	NA	NA	NA	NA	1008	Respiratory secretions	2020-02-05	2020-02-07	2020-02-07	42.52747253	41.53846154	Negative	NA	M	NANA, M, 51yrs	2
zs146	51	Male	NA	NA	NA	NA	NA	NA	NA	NA	947	Respiratory secretions	2020-02-05	2020-02-05	2020-02-06	41.53846154	42.52747253	Negative	NA	M	NANA, M, 51yrs	2
zs147	27	Female	NA	NA	NA	NA	NA	NA	NA	NA	1350	Respiratory secretions	NA	2020-02-11	2020-02-12	41.53846154	42.52747253	Negative	NA	F	NANA, F, 27yrs	2
zs147	27	Female	NA	NA	NA	NA	NA	NA	NA	NA	996	Respiratory secretions	NA	2020-02-06	2020-02-07	40.54945055	41.53846154	Negative	NA	F	NANA, F, 27yrs	2
zs148	NA	Male	NA	NA	NA	NA	NA	NA	NA	NA	577	Respiratory secretions	NA	2020-02-01	2020-02-01	41.53846154	42.52747253	Negative	NA	M	NANA, M, NAyrs	3
zs148	NA	Male	NA	NA	NA	NA	NA	NA	NA	NA	577	Faeces	NA	2020-02-01	2020-02-01	41.53846154	42.52747253	Negative	NA	M	NANA, M, NAyrs	3
zs148	NA	Male	NA	NA	NA	NA	NA	NA	NA	NA	474	Respiratory secretions	NA	2020-01-30	2020-01-30	42.52747253	41.53846154	Negative	NA	M	NANA, M, NAyrs	3
zs149	67	Male	NA	NA	NA	NA	NA	NA	NA	NA	840	Respiratory secretions	2020-02-02	2020-02-03	2020-02-04	40.54945055	40.54945055	Negative	NA	M	NANA, M, 67yrs	1
zs150	40	Female	NA	NA	NA	NA	NA	NA	NA	NA	2224	Respiratory secretions	NA	2020-03-01	2020-03-01	42.52747253	42.52747253	Negative	NA	F	NANA, F, 40yrs	2
zs150	40	Female	NA	NA	NA	NA	NA	NA	NA	NA	2179	Respiratory secretions	NA	2020-02-28	2020-02-29	40.54945055	41.53846154	Negative	NA	F	NANA, F, 40yrs	2
zs151	27	Female	NA	NA	NA	NA	NA	NA	NA	NA	1382	Respiratory secretions	2020-02-10	2020-02-12	2020-02-12	42.52747253	40.54945055	Negative	NA	F	NANA, F, 27yrs	2
zs151	27	Female	NA	NA	NA	NA	NA	NA	NA	NA	1284	Respiratory secretions	2020-02-10	2020-02-10	2020-02-11	42.52747253	41.53846154	Negative	NA	F	NANA, F, 27yrs	2
zs152	52	Female	NA	NA	NA	NA	NA	NA	NA	NA	1509	Respiratory secretions	2020-02-12	2020-02-13	2020-02-13	42.52747253	41.53846154	Negative	NA	F	NANA, F, 52yrs	1
zs153	3	Female	NA	NA	NA	NA	NA	NA	NA	NA	1878	Respiratory secretions	NA	2020-02-22	2020-02-23	41.53846154	40.54945055	Negative	NA	F	NANA, F, 3yrs	1
zs154	56	Male	NA	NA	NA	NA	NA	NA	NA	NA	1671	Respiratory secretions	NA	2020-02-18	2020-02-18	41.53846154	40.54945055	Negative	NA	M	NANA, M, 56yrs	1
zs155	59	Female	NA	NA	NA	NA	NA	NA	NA	NA	304	Respiratory secretions	NA	2020-01-27	2020-01-28	41.53846154	42.52747253	Negative	NA	F	NANA, F, 59yrs	1
zs156	NA	Female	NA	NA	NA	NA	NA	NA	NA	NA	588	Respiratory secretions	NA	2020-02-01	2020-02-01	40.54945055	42.52747253	Negative	NA	F	NANA, F, NAyrs	1
zs157	50	Male	NA	NA	NA	NA	NA	NA	NA	NA	1337	Respiratory secretions	2020-02-03	2020-02-11	2020-02-11	40.54945055	42.52747253	Negative	NA	M	NANA, M, 50yrs	3
zs157	50	Male	NA	NA	NA	NA	NA	NA	NA	NA	1196	Respiratory secretions	2020-02-03	2020-02-09	2020-02-09	41.53846154	41.53846154	Negative	NA	M	NANA, M, 50yrs	3
zs157	50	Male	NA	NA	NA	NA	NA	NA	NA	NA	799	Respiratory secretions	2020-02-03	2020-02-04	2020-02-04	40.54945055	40.54945055	Negative	NA	M	NANA, M, 50yrs	3
zs158	68	Female	NA	NA	NA	NA	NA	NA	NA	NA	1691	Respiratory secretions	2020-02-18	2020-02-18	2020-02-18	40.54945055	41.53846154	Negative	NA	F	NANA, F, 68yrs	1
zs159	36	Male	NA	NA	NA	NA	NA	NA	NA	NA	1247	Respiratory secretions	NA	2020-02-10	2020-02-10	40.54945055	42.52747253	Negative	NA	M	NANA, M, 36yrs	1
zs160	63	Female	NA	NA	NA	NA	NA	NA	NA	NA	1983	Respiratory secretions	2020-02-20	2020-02-25	2020-02-25	42.52747253	42.52747253	Negative	NA	F	NANA, F, 63yrs	2
zs160	63	Female	NA	NA	NA	NA	NA	NA	NA	NA	1889	Respiratory secretions	2020-02-20	2020-02-23	2020-02-23	42.52747253	41.53846154	Negative	NA	F	NANA, F, 63yrs	2
zs161	54	Female	NA	NA	NA	NA	NA	NA	NA	NA	298	Respiratory secretions	NA	2020-01-27	2020-01-28	42.52747253	42.52747253	Negative	NA	F	NANA, F, 54yrs	1
zs162	43	Female	NA	NA	NA	NA	NA	NA	NA	NA	1145	Respiratory secretions	NA	2020-02-08	2020-02-09	41.53846154	40.54945055	Negative	NA	F	NANA, F, 43yrs	2
zs162	43	Female	NA	NA	NA	NA	NA	NA	NA	NA	961	Respiratory secretions	NA	2020-02-06	2020-02-06	41.53846154	41.53846154	Negative	NA	F	NANA, F, 43yrs	2
zs163	14	Male	NA	NA	NA	NA	NA	NA	NA	NA	854	Respiratory secretions	NA	2020-02-04	2020-02-05	40.54945055	40.54945055	Negative	NA	M	NANA, M, 14yrs	2
zs163	14	Male	NA	NA	NA	NA	NA	NA	NA	NA	746	Respiratory secretions	NA	2020-02-02	2020-02-03	42.52747253	42.52747253	Negative	NA	M	NANA, M, 14yrs	2
zs164	22	Female	NA	NA	NA	NA	NA	NA	NA	NA	1880	Respiratory secretions	2020-02-22	2020-02-23	2020-02-23	42.52747253	41.53846154	Negative	NA	F	NANA, F, 22yrs	1
zs165	40	Female	NA	NA	NA	NA	NA	NA	NA	NA	1571	Respiratory secretions	2020-01-24	2020-02-15	2020-02-15	40.54945055	42.52747253	Negative	NA	F	NANA, F, 40yrs	3
zs165	40	Female	NA	NA	NA	NA	NA	NA	NA	NA	1476	Respiratory secretions	2020-01-24	2020-02-13	2020-02-13	42.52747253	42.52747253	Negative	NA	F	NANA, F, 40yrs	3
zs165	40	Female	NA	NA	NA	NA	NA	NA	NA	NA	142	Respiratory secretions	2020-01-24	2020-01-24	2020-01-25	42.52747253	41.53846154	Negative	NA	F	NANA, F, 40yrs	3
zs166	NA	Male	NA	NA	NA	NA	NA	NA	NA	NA	578	Respiratory secretions	NA	2020-02-01	2020-02-01	41.53846154	40.54945055	Negative	NA	M	NANA, M, NAyrs	3
zs166	NA	Male	NA	NA	NA	NA	NA	NA	NA	NA	578	Faeces	NA	2020-02-01	2020-02-01	41.53846154	41.53846154	Negative	NA	M	NANA, M, NAyrs	3
zs166	NA	Male	NA	NA	NA	NA	NA	NA	NA	NA	210	Respiratory secretions	NA	2020-01-26	2020-01-26	42.52747253	41.53846154	Negative	NA	M	NANA, M, NAyrs	3
zs167	82	Female	NA	NA	NA	NA	NA	NA	NA	NA	1190	Respiratory secretions	2020-02-03	2020-02-08	2020-02-09	41.53846154	41.53846154	Negative	NA	F	NANA, F, 82yrs	2
zs167	82	Female	NA	NA	NA	NA	NA	NA	NA	NA	833	Respiratory secretions	2020-02-03	2020-02-04	2020-02-04	40.54945055	41.53846154	Negative	NA	F	NANA, F, 82yrs	2
zs168	88	Female	NA	NA	NA	NA	NA	NA	NA	NA	1865	Respiratory secretions	2020-02-18	2020-02-22	2020-02-22	40.54945055	40.54945055	Negative	NA	F	NANA, F, 88yrs	1
zs169	16	Male	NA	NA	NA	NA	NA	NA	NA	NA	143	Respiratory secretions	2020-01-24	2020-01-25	2020-01-25	40.54945055	41.53846154	Negative	NA	M	NANA, M, 16yrs	1
zs170	25	Female	NA	NA	NA	NA	NA	NA	NA	NA	673	Respiratory secretions	NA	2020-02-02	2020-02-02	40.54945055	41.53846154	Negative	NA	F	NANA, F, 25yrs	1
zs171	42	Male	NA	NA	NA	NA	NA	NA	NA	NA	1142	Respiratory secretions	2020-01-20	2020-02-08	2020-02-09	41.53846154	42.52747253	Negative	NA	M	NANA, M, 42yrs	1
zs172	10	Male	case07	2020-01-15	2020-01-30	2020-02-27	2020-02-26	asymptomatic	2020-03-02	#	473	Respiratory secretions	NA	2020-01-30	2020-01-30	41.53846154	37.47	Equivocal	15	M	case07#, M, 10yrs	25
zs172	10	Male	case07	2020-01-15	2020-01-30	2020-02-27	2020-02-26	asymptomatic	2020-03-02	#	579	Respiratory secretions	NA	2020-02-01	2020-02-01	41.53846154	42.52747253	Negative	17	M	case07#, M, 10yrs	25
zs172	10	Male	case07	2020-01-15	2020-01-30	2020-02-27	2020-02-26	asymptomatic	2020-03-02	#	579	Faeces	NA	2020-02-01	2020-02-01	32.62	33.71	Positive	17	M	case07#, M, 10yrs	25
zs172	10	Male	case07	2020-01-15	2020-01-30	2020-02-27	2020-02-26	asymptomatic	2020-03-02	#	774	Faeces	NA	2020-02-02	2020-02-03	25.64	25.75	Positive	18	M	case07#, M, 10yrs	25
zs172	10	Male	case07	2020-01-15	2020-01-30	2020-02-27	2020-02-26	asymptomatic	2020-03-02	#	830	Faeces	NA	2020-02-04	2020-02-04	25.59	28.34	Positive	20	M	case07#, M, 10yrs	25
zs172	10	Male	case07	2020-01-15	2020-01-30	2020-02-27	2020-02-26	asymptomatic	2020-03-02	#	1076	Faeces	NA	2020-02-07	2020-02-08	26.29	27.59	Positive	23	M	case07#, M, 10yrs	25
zs172	10	Male	case07	2020-01-15	2020-01-30	2020-02-27	2020-02-26	asymptomatic	2020-03-02	#	1111	Faeces	NA	2020-02-08	2020-02-08	31.37	30.62	Positive	24	M	case07#, M, 10yrs	25
zs172	10	Male	case07	2020-01-15	2020-01-30	2020-02-27	2020-02-26	asymptomatic	2020-03-02	#	1229	Faeces	NA	2020-02-09	2020-02-10	26.95	27.02	Positive	25	M	case07#, M, 10yrs	25
zs172	10	Male	case07	2020-01-15	2020-01-30	2020-02-27	2020-02-26	asymptomatic	2020-03-02	#	1576	Respiratory secretions	NA	2020-02-15	2020-02-15	40.54945055	42.52747253	Negative	31	M	case07#, M, 10yrs	25
zs172	10	Male	case07	2020-01-15	2020-01-30	2020-02-27	2020-02-26	asymptomatic	2020-03-02	#	1576	Faeces	NA	2020-02-15	2020-02-15	33.61	35.17	Positive	31	M	case07#, M, 10yrs	25
zs172	10	Male	case07	2020-01-15	2020-01-30	2020-02-27	2020-02-26	asymptomatic	2020-03-02	#	1626	Faeces	NA	2020-02-16	2020-02-16	31.73	32.23	Positive	32	M	case07#, M, 10yrs	25
zs172	10	Male	case07	2020-01-15	2020-01-30	2020-02-27	2020-02-26	asymptomatic	2020-03-02	#	1646	Respiratory secretions	NA	2020-02-17	2020-02-17	41.53846154	41.53846154	Negative	33	M	case07#, M, 10yrs	25
zs172	10	Male	case07	2020-01-15	2020-01-30	2020-02-27	2020-02-26	asymptomatic	2020-03-02	#	1646	Faeces	NA	2020-02-17	2020-02-17	33.07	33.26	Positive	33	M	case07#, M, 10yrs	25
zs172	10	Male	case07	2020-01-15	2020-01-30	2020-02-27	2020-02-26	asymptomatic	2020-03-02	#	1708	Faeces	NA	2020-02-18	2020-02-18	33.98	33.39	Positive	34	M	case07#, M, 10yrs	25
zs172	10	Male	case07	2020-01-15	2020-01-30	2020-02-27	2020-02-26	asymptomatic	2020-03-02	#	1724	Faeces	NA	2020-02-19	2020-02-19	29.13	28.94	Positive	35	M	case07#, M, 10yrs	25
zs172	10	Male	case07	2020-01-15	2020-01-30	2020-02-27	2020-02-26	asymptomatic	2020-03-02	#	1792	Faeces	NA	2020-02-21	2020-02-21	27.47	30.05	Positive	37	M	case07#, M, 10yrs	25
zs172	10	Male	case07	2020-01-15	2020-01-30	2020-02-27	2020-02-26	asymptomatic	2020-03-02	#	1924	Faeces	NA	2020-02-23	2020-02-23	31.2	32.47	Positive	39	M	case07#, M, 10yrs	25
zs172	10	Male	case07	2020-01-15	2020-01-30	2020-02-27	2020-02-26	asymptomatic	2020-03-02	#	1973	Faeces	NA	2020-02-24	2020-02-24	31.72	29.86	Positive	40	M	case07#, M, 10yrs	25
zs172	10	Male	case07	2020-01-15	2020-01-30	2020-02-27	2020-02-26	asymptomatic	2020-03-02	#	2033	Faeces	NA	2020-02-26	2020-02-26	40.54945055	41.53846154	Negative	42	M	case07#, M, 10yrs	25
zs172	10	Male	case07	2020-01-15	2020-01-30	2020-02-27	2020-02-26	asymptomatic	2020-03-02	#	1870	Respiratory secretions	NA	2020-02-22	2020-02-22	41.53846154	40.54945055	Negative	38	M	case07#, M, 10yrs	25
zs172	10	Male	case07	2020-01-15	2020-01-30	2020-02-27	2020-02-26	asymptomatic	2020-03-02	#	1439	Respiratory secretions	NA	2020-02-11	2020-02-12	42.52747253	41.53846154	Negative	27	M	case07#, M, 10yrs	25
zs172	10	Male	case07	2020-01-15	2020-01-30	2020-02-27	2020-02-26	asymptomatic	2020-03-02	#	1076	Respiratory secretions	NA	2020-02-07	2020-02-08	42.52747253	40.54945055	Negative	23	M	case07#, M, 10yrs	25
zs172	10	Male	case07	2020-01-15	2020-01-30	2020-02-27	2020-02-26	asymptomatic	2020-03-02	#	1005	Urine	NA	2020-02-07	2020-02-07	41.53846154	40.54945055	Negative	23	M	case07#, M, 10yrs	25
zs172	10	Male	case07	2020-01-15	2020-01-30	2020-02-27	2020-02-26	asymptomatic	2020-03-02	#	920	Respiratory secretions	NA	2020-02-05	2020-02-05	42.52747253	42.52747253	Negative	21	M	case07#, M, 10yrs	25
zs172	10	Male	case07	2020-01-15	2020-01-30	2020-02-27	2020-02-26	asymptomatic	2020-03-02	#	724	Respiratory secretions	NA	2020-02-02	2020-02-02	42.52747253	41.53846154	Negative	18	M	case07#, M, 10yrs	25
zs173	36	Female	NA	NA	NA	NA	NA	NA	NA	NA	523	Respiratory secretions	NA	2020-01-30	2020-01-31	42.52747253	41.53846154	Negative	NA	F	NANA, F, 36yrs	1
zs174	53	Male	NA	NA	NA	NA	NA	NA	NA	NA	1063	Respiratory secretions	2020-02-05	2020-02-07	2020-02-07	41.53846154	40.54945055	Negative	NA	M	NANA, M, 53yrs	2
zs174	53	Male	NA	NA	NA	NA	NA	NA	NA	NA	984	Respiratory secretions	2020-02-05	2020-02-06	2020-02-06	40.54945055	42.52747253	Negative	NA	M	NANA, M, 53yrs	2
zs175	NA	Male	NA	NA	NA	NA	NA	NA	NA	NA	1078	Respiratory secretions	NA	2020-02-07	2020-02-08	42.52747253	41.53846154	Negative	NA	M	NANA, M, NAyrs	1
zs176	63	Female	NA	NA	NA	NA	NA	NA	NA	NA	1550	Respiratory secretions	NA	2020-02-14	2020-02-14	40.54945055	42.52747253	Negative	NA	F	NANA, F, 63yrs	2
zs176	63	Female	NA	NA	NA	NA	NA	NA	NA	NA	1455	Respiratory secretions	NA	2020-02-13	2020-02-13	40.54945055	40.54945055	Negative	NA	F	NANA, F, 63yrs	2
zs177	33	Female	NA	NA	NA	NA	NA	NA	NA	NA	1184	Respiratory secretions	2020-02-07	2020-02-09	2020-02-09	41.53846154	40.54945055	Negative	NA	F	NANA, F, 33yrs	2
zs177	33	Female	NA	NA	NA	NA	NA	NA	NA	NA	1093	Respiratory secretions	2020-02-07	2020-02-07	2020-02-08	42.52747253	40.54945055	Negative	NA	F	NANA, F, 33yrs	2
zs178	49	Female	NA	NA	NA	NA	NA	NA	NA	NA	1695	Respiratory secretions	2020-02-11	2020-02-18	2020-02-18	40.54945055	41.53846154	Negative	NA	F	NANA, F, 49yrs	2
zs178	49	Female	NA	NA	NA	NA	NA	NA	NA	NA	1588	Respiratory secretions	2020-02-11	2020-02-15	2020-02-15	40.54945055	41.53846154	Negative	NA	F	NANA, F, 49yrs	2
zs179	36	Female	NA	NA	NA	NA	NA	NA	NA	NA	2229	Respiratory secretions	NA	2020-03-01	2020-03-01	40.54945055	42.52747253	Negative	NA	F	NANA, F, 36yrs	1
zs180	34	Male	NA	NA	NA	NA	NA	NA	NA	NA	2151	Respiratory secretions	NA	2020-02-28	2020-02-29	41.53846154	40.54945055	Negative	NA	M	NANA, M, 34yrs	1
zs181	NA	Male	NA	NA	NA	NA	NA	NA	NA	NA	2027	Respiratory secretions	2020-01-05	2020-02-26	2020-02-26	40.54945055	40.54945055	Negative	NA	M	NANA, M, NAyrs	1
zs182	NA	Male	NA	NA	NA	NA	NA	NA	NA	NA	2305	Respiratory secretions	NA	2020-03-02	2020-03-02	40.54945055	40.54945055	Negative	NA	M	NANA, M, NAyrs	1
zs183	20	Male	NA	NA	NA	NA	NA	NA	NA	NA	1780	Respiratory secretions	2020-02-18	2020-02-20	2020-02-21	42.52747253	41.53846154	Negative	NA	M	NANA, M, 20yrs	1
zs184	27	Male	NA	NA	NA	NA	NA	NA	NA	NA	812	Respiratory secretions	2020-01-31	2020-02-04	2020-02-04	40.54945055	41.53846154	Negative	NA	M	NANA, M, 27yrs	2
zs184	27	Male	NA	NA	NA	NA	NA	NA	NA	NA	740	Respiratory secretions	2020-01-31	2020-02-02	2020-02-03	42.52747253	42.52747253	Negative	NA	M	NANA, M, 27yrs	2
zs185	NA	Male	NA	NA	NA	NA	NA	NA	NA	NA	1358	Respiratory secretions	NA	2020-02-11	2020-02-12	41.53846154	40.54945055	Negative	NA	M	NANA, M, NAyrs	1
zs186	47	Female	NA	NA	NA	NA	NA	NA	NA	NA	550	Respiratory secretions	2020-01-30	2020-01-31	2020-01-31	40.54945055	40.54945055	Negative	NA	F	NANA, F, 47yrs	1
zs187	25	Male	NA	NA	NA	NA	NA	NA	NA	NA	1535	Respiratory secretions	2020-02-10	2020-02-14	2020-02-14	42.52747253	42.52747253	Negative	NA	M	NANA, M, 25yrs	2
zs187	25	Male	NA	NA	NA	NA	NA	NA	NA	NA	1410	Respiratory secretions	2020-02-10	2020-02-12	2020-02-12	42.52747253	41.53846154	Negative	NA	M	NANA, M, 25yrs	2
zs188	22	Male	NA	NA	NA	NA	NA	NA	NA	NA	807	Respiratory secretions	2020-02-03	2020-02-03	2020-02-04	41.53846154	42.52747253	Negative	NA	M	NANA, M, 22yrs	1
zs189	NA	Male	NA	NA	NA	NA	NA	NA	NA	NA	2304	Respiratory secretions	NA	2020-03-02	2020-03-02	40.54945055	42.52747253	Negative	NA	M	NANA, M, NAyrs	1
zs190	33	Female	NA	NA	NA	NA	NA	NA	NA	NA	1719	Respiratory secretions	NA	2020-02-19	2020-02-19	40.54945055	41.53846154	Negative	NA	F	NANA, F, 33yrs	2
zs190	33	Female	NA	NA	NA	NA	NA	NA	NA	NA	1635	Respiratory secretions	NA	2020-02-17	2020-02-17	42.52747253	42.52747253	Negative	NA	F	NANA, F, 33yrs	2
zs191	22	Male	NA	NA	NA	NA	NA	NA	NA	NA	748	Respiratory secretions	NA	2020-02-03	2020-02-03	41.53846154	41.53846154	Negative	NA	M	NANA, M, 22yrs	1
zs192	43	Male	NA	NA	NA	NA	NA	NA	NA	NA	2252	Respiratory secretions	NA	2020-03-01	2020-03-01	40.54945055	42.52747253	Negative	NA	M	NANA, M, 43yrs	2
zs192	43	Male	NA	NA	NA	NA	NA	NA	NA	NA	2252	Faeces	NA	2020-03-01	2020-03-01	42.52747253	41.53846154	Negative	NA	M	NANA, M, 43yrs	2
zs193	NA	Male	NA	NA	NA	NA	NA	NA	NA	NA	534	Respiratory secretions	NA	2020-01-30	2020-01-31	40.54945055	40.54945055	Negative	NA	M	NANA, M, NAyrs	1
zs194	38	Male	NA	NA	NA	NA	NA	NA	NA	NA	1032	Respiratory secretions	2020-02-03	2020-02-04	2020-02-07	40.54945055	42.52747253	Negative	NA	M	NANA, M, 38yrs	1
zs195	41	Male	NA	NA	NA	NA	NA	NA	NA	NA	601	Respiratory secretions	NA	2020-02-01	2020-02-01	40.54945055	40.54945055	Negative	NA	M	NANA, M, 41yrs	1
zs196	52	Male	NA	NA	NA	NA	NA	NA	NA	NA	1390	Respiratory secretions	NA	2020-02-11	2020-02-12	40.54945055	40.54945055	Negative	NA	M	NANA, M, 52yrs	1
zs197	33	Female	NA	NA	NA	NA	NA	NA	NA	NA	1816	Respiratory secretions	2020-02-21	2020-02-21	2020-02-22	41.53846154	40.54945055	Negative	NA	F	NANA, F, 33yrs	1
zs198	NA	Female	NA	NA	NA	NA	NA	NA	NA	NA	477	Respiratory secretions	NA	2020-01-30	2020-01-30	40.54945055	42.52747253	Negative	NA	F	NANA, F, NAyrs	1
zs199	NA	Male	NA	NA	NA	NA	NA	NA	NA	NA	286	Respiratory secretions	NA	2020-01-27	2020-01-27	42.52747253	40.54945055	Negative	NA	M	NANA, M, NAyrs	1
zs200	3	Female	NA	NA	NA	NA	NA	NA	NA	NA	2348	Respiratory secretions	2020-03-01	2020-03-02	2020-03-03	41.53846154	40.54945055	Negative	NA	F	NANA, F, 3yrs	1
zs201	55	Female	NA	NA	NA	NA	NA	NA	NA	NA	2088	Respiratory secretions	NA	2020-02-27	2020-02-28	41.53846154	41.53846154	Negative	NA	F	NANA, F, 55yrs	1
zs202	35	Male	NA	NA	NA	NA	NA	NA	NA	NA	1496	Respiratory secretions	2020-02-11	2020-02-13	2020-02-13	40.54945055	40.54945055	Negative	NA	M	NANA, M, 35yrs	1
zs203	32	Female	NA	NA	NA	NA	NA	NA	NA	NA	1218	Respiratory secretions	NA	2020-02-10	2020-02-10	42.52747253	40.54945055	Negative	NA	F	NANA, F, 32yrs	4
zs203	32	Female	NA	NA	NA	NA	NA	NA	NA	NA	931	Faeces	NA	2020-02-05	2020-02-05	41.53846154	41.53846154	Negative	NA	F	NANA, F, 32yrs	4
zs203	32	Female	NA	NA	NA	NA	NA	NA	NA	NA	755	Respiratory secretions	NA	2020-02-03	2020-02-03	40.54945055	41.53846154	Negative	NA	F	NANA, F, 32yrs	4
zs203	32	Female	NA	NA	NA	NA	NA	NA	NA	NA	173	Respiratory secretions	NA	2020-01-25	2020-01-26	42.52747253	42.52747253	Negative	NA	F	NANA, F, 32yrs	4
zs204	0	Male	NA	NA	NA	NA	NA	NA	NA	NA	1375	Faeces	NA	2020-02-10	2020-02-12	40.54945055	41.53846154	Negative	NA	M	NANA, M, 0yrs	2
zs204	0	Male	NA	NA	NA	NA	NA	NA	NA	NA	1357	Respiratory secretions	NA	2020-02-11	2020-02-12	40.54945055	40.54945055	Negative	NA	M	NANA, M, 0yrs	2
zs205	68	Female	NA	NA	NA	NA	NA	NA	NA	NA	1766	Respiratory secretions	2020-02-17	2020-02-19	2020-02-21	41.53846154	42.52747253	Negative	NA	F	NANA, F, 68yrs	1
zs206	13	Male	NA	NA	NA	NA	NA	NA	NA	NA	423	Respiratory secretions	2020-01-28	2020-01-29	2020-01-30	40.54945055	41.53846154	Negative	NA	M	NANA, M, 13yrs	1
zs207	87	Female	NA	NA	NA	NA	NA	NA	NA	NA	782	Respiratory secretions	NA	2020-02-03	2020-02-03	41.53846154	42.52747253	Negative	NA	F	NANA, F, 87yrs	2
zs207	87	Female	NA	NA	NA	NA	NA	NA	NA	NA	657	Respiratory secretions	NA	2020-02-02	2020-02-02	41.53846154	40.54945055	Negative	NA	F	NANA, F, 87yrs	2
zs208	46	Male	NA	NA	NA	NA	NA	NA	NA	NA	504	Respiratory secretions	NA	2020-01-30	2020-01-31	41.53846154	40.54945055	Negative	NA	M	NANA, M, 46yrs	1
zs209	55	Male	NA	NA	NA	NA	NA	NA	NA	NA	1399	Respiratory secretions	NA	2020-02-11	2020-02-12	41.53846154	41.53846154	Negative	NA	M	NANA, M, 55yrs	1
zs210	63	Female	NA	NA	NA	NA	NA	NA	NA	NA	1739	Respiratory secretions	2020-02-20	2020-02-20	2020-02-20	41.53846154	40.54945055	Negative	NA	F	NANA, F, 63yrs	1
zs211	79	Female	NA	NA	NA	NA	NA	NA	NA	NA	2320	Respiratory secretions	2020-03-02	2020-03-02	2020-03-02	40.54945055	41.53846154	Negative	NA	F	NANA, F, 79yrs	1
zs212	40	Male	NA	NA	NA	NA	NA	NA	NA	NA	1634	Respiratory secretions	2020-02-14	2020-02-17	2020-02-17	41.53846154	41.53846154	Negative	NA	M	NANA, M, 40yrs	2
zs212	40	Male	NA	NA	NA	NA	NA	NA	NA	NA	1573	Respiratory secretions	2020-02-14	2020-02-14	2020-02-15	41.53846154	40.54945055	Negative	NA	M	NANA, M, 40yrs	2
zs213	57	Male	NA	NA	NA	NA	NA	NA	NA	NA	1603	Respiratory secretions	NA	2020-02-16	2020-02-16	40.54945055	41.53846154	Negative	NA	M	NANA, M, 57yrs	1
zs214	37	Male	NA	NA	NA	NA	NA	NA	NA	NA	905	Respiratory secretions	NA	2020-02-05	2020-02-05	41.53846154	42.52747253	Negative	NA	M	NANA, M, 37yrs	1
zs215	NA	Female	NA	NA	NA	NA	NA	NA	NA	NA	96	Respiratory secretions	NA	2020-01-24	2020-01-24	41.53846154	41.53846154	Negative	NA	F	NANA, F, NAyrs	1
zs216	52	Female	NA	NA	NA	NA	NA	NA	NA	NA	521	Respiratory secretions	NA	2020-01-30	2020-01-31	42.52747253	40.54945055	Negative	NA	F	NANA, F, 52yrs	1
zs217	55	Female	NA	NA	NA	NA	NA	NA	NA	NA	1244	Respiratory secretions	NA	2020-02-10	2020-02-10	40.54945055	42.52747253	Negative	NA	F	NANA, F, 55yrs	1
zs218	21	Male	NA	NA	NA	NA	NA	NA	NA	NA	1589	Respiratory secretions	2020-02-07	2020-02-15	2020-02-15	40.54945055	42.52747253	Negative	NA	M	NANA, M, 21yrs	3
zs218	21	Male	NA	NA	NA	NA	NA	NA	NA	NA	1353	Respiratory secretions	2020-02-07	2020-02-11	2020-02-12	41.53846154	42.52747253	Negative	NA	M	NANA, M, 21yrs	3
zs218	21	Male	NA	NA	NA	NA	NA	NA	NA	NA	1193	Respiratory secretions	2020-02-07	2020-02-09	2020-02-09	41.53846154	40.54945055	Negative	NA	M	NANA, M, 21yrs	3
zs219	30	Female	NA	NA	NA	NA	NA	NA	NA	NA	1997	Respiratory secretions	NA	2020-02-25	2020-02-25	41.53846154	40.54945055	Negative	NA	F	NANA, F, 30yrs	2
zs219	30	Female	NA	NA	NA	NA	NA	NA	NA	NA	1930	Respiratory secretions	NA	2020-02-23	2020-02-24	42.52747253	42.52747253	Negative	NA	F	NANA, F, 30yrs	2
zs220	52	Male	NA	NA	NA	NA	NA	NA	NA	NA	1574	Respiratory secretions	2020-02-13	2020-02-15	2020-02-15	42.52747253	42.52747253	Negative	NA	M	NANA, M, 52yrs	1
zs221	8	Female	NA	NA	NA	NA	NA	NA	NA	NA	789	Respiratory secretions	2020-01-30	2020-02-03	2020-02-03	40.54945055	42.52747253	Negative	NA	F	NANA, F, 8yrs	2
zs221	8	Female	NA	NA	NA	NA	NA	NA	NA	NA	638	Respiratory secretions	2020-01-30	2020-02-01	2020-02-02	41.53846154	41.53846154	Negative	NA	F	NANA, F, 8yrs	2
zs222	NA	Female	NA	NA	NA	NA	NA	NA	NA	NA	1737	Respiratory secretions	NA	2020-02-19	2020-02-20	40.54945055	40.54945055	Negative	NA	F	NANA, F, NAyrs	1
zs223	51	Male	NA	NA	NA	NA	NA	NA	NA	NA	1143	Respiratory secretions	2020-02-07	2020-02-08	2020-02-09	41.53846154	42.52747253	Negative	NA	M	NANA, M, 51yrs	1
zs224	36	Female	NA	NA	NA	NA	NA	NA	NA	NA	67	Respiratory secretions	2020-01-23	2020-01-23	2020-01-24	42.52747253	42.52747253	Negative	NA	F	NANA, F, 36yrs	2
zs224	36	Female	NA	NA	NA	NA	NA	NA	NA	NA	149	Respiratory secretions	2020-01-23	2020-01-25	2020-01-25	42.52747253	42.52747253	Negative	NA	F	NANA, F, 36yrs	2
zs225	46	Female	NA	NA	NA	NA	NA	NA	NA	NA	1242	Respiratory secretions	NA	2020-02-10	2020-02-10	42.52747253	41.53846154	Negative	NA	F	NANA, F, 46yrs	1
zs226	29	Female	NA	NA	NA	NA	NA	NA	NA	NA	1185	Respiratory secretions	2020-01-08	2020-02-09	2020-02-09	42.52747253	40.54945055	Negative	NA	F	NANA, F, 29yrs	2
zs226	29	Female	NA	NA	NA	NA	NA	NA	NA	NA	1092	Respiratory secretions	2020-01-08	2020-02-07	2020-02-08	41.53846154	40.54945055	Negative	NA	F	NANA, F, 29yrs	2
zs227	27	Male	NA	NA	NA	NA	NA	NA	NA	NA	1020	Respiratory secretions	2020-02-01	2020-02-03	2020-02-07	42.52747253	40.54945055	Negative	NA	M	NANA, M, 27yrs	1
zs228	9	Female	NA	NA	NA	NA	NA	NA	NA	NA	2150	Respiratory secretions	2020-02-24	2020-02-28	2020-02-28	41.53846154	41.53846154	Negative	NA	F	NANA, F, 9yrs	2
zs228	9	Female	NA	NA	NA	NA	NA	NA	NA	NA	2243	Respiratory secretions	2020-02-24	2020-03-01	2020-03-01	42.52747253	42.52747253	Negative	NA	F	NANA, F, 9yrs	2
zs229	30	Male	NA	NA	NA	NA	NA	NA	NA	NA	1919	Respiratory secretions	2020-02-19	2020-02-22	2020-02-23	42.52747253	40.54945055	Negative	NA	M	NANA, M, 30yrs	1
zs230	57	Male	NA	NA	NA	NA	NA	NA	NA	NA	460	Respiratory secretions	2020-01-30	2020-01-30	2020-01-30	42.52747253	41.53846154	Negative	NA	M	NANA, M, 57yrs	1
zs231	33	Male	NA	NA	NA	NA	NA	NA	NA	NA	1595	Respiratory secretions	2020-02-13	2020-02-16	2020-02-16	42.52747253	42.52747253	Negative	NA	M	NANA, M, 33yrs	1
zs232	30	Male	NA	NA	NA	NA	NA	NA	NA	NA	1085	Respiratory secretions	2020-02-02	2020-02-07	2020-02-08	42.52747253	42.52747253	Negative	NA	M	NANA, M, 30yrs	2
zs232	30	Male	NA	NA	NA	NA	NA	NA	NA	NA	913	Respiratory secretions	2020-02-02	2020-02-05	2020-02-05	42.52747253	42.52747253	Negative	NA	M	NANA, M, 30yrs	2
zs233	5	Male	NA	NA	NA	NA	NA	NA	NA	NA	891	Respiratory secretions	2020-02-03	2020-02-05	2020-02-05	40.54945055	41.53846154	Negative	NA	M	NANA, M, 5yrs	2
zs233	5	Male	NA	NA	NA	NA	NA	NA	NA	NA	770	Respiratory secretions	2020-02-03	2020-02-03	2020-02-03	41.53846154	40.54945055	Negative	NA	M	NANA, M, 5yrs	2
zs234	45	Female	NA	NA	NA	NA	NA	NA	NA	NA	600	Respiratory secretions	NA	2020-02-01	2020-02-01	42.52747253	42.52747253	Negative	NA	F	NANA, F, 45yrs	1
zs235	35	Male	NA	NA	NA	NA	NA	NA	NA	NA	2216	Respiratory secretions	NA	2020-03-01	2020-03-01	42.52747253	41.53846154	Negative	NA	M	NANA, M, 35yrs	2
zs235	35	Male	NA	NA	NA	NA	NA	NA	NA	NA	2186	Respiratory secretions	NA	2020-02-29	2020-02-29	40.54945055	42.52747253	Negative	NA	M	NANA, M, 35yrs	2
zs236	NA	Female	NA	NA	NA	NA	NA	NA	NA	NA	6	Respiratory secretions	NA	2020-01-20	2020-01-20	40.54945055	41.53846154	Negative	NA	F	NANA, F, NAyrs	1
zs237	42	Female	NA	NA	NA	NA	NA	NA	NA	NA	1891	Respiratory secretions	2020-02-17	2020-02-23	2020-02-23	42.52747253	41.53846154	Negative	NA	F	NANA, F, 42yrs	2
zs237	42	Female	NA	NA	NA	NA	NA	NA	NA	NA	1798	Respiratory secretions	2020-02-17	2020-02-21	2020-02-21	40.54945055	41.53846154	Negative	NA	F	NANA, F, 42yrs	2
zs238	29	Female	NA	NA	NA	NA	NA	NA	NA	NA	1999	Respiratory secretions	NA	2020-02-25	2020-02-25	42.52747253	41.53846154	Negative	NA	F	NANA, F, 29yrs	2
zs238	29	Female	NA	NA	NA	NA	NA	NA	NA	NA	1885	Respiratory secretions	NA	2020-02-23	2020-02-23	41.53846154	41.53846154	Negative	NA	F	NANA, F, 29yrs	2
zs239	11	Male	NA	NA	NA	NA	NA	NA	NA	NA	408	Respiratory secretions	2020-01-28	2020-01-29	2020-01-29	42.52747253	41.53846154	Negative	NA	M	NANA, M, 11yrs	2
zs239	11	Male	NA	NA	NA	NA	NA	NA	NA	NA	327	Respiratory secretions	2020-01-28	2020-01-28	2020-01-28	41.53846154	40.54945055	Negative	NA	M	NANA, M, 11yrs	2
zs240	50	Female	NA	NA	NA	NA	NA	NA	NA	NA	53	Respiratory secretions	2020-01-21	2020-01-23	2020-01-23	41.53846154	41.53846154	Negative	NA	F	NANA, F, 50yrs	1
zs241	30	Female	NA	NA	NA	NA	NA	NA	NA	NA	2159	Respiratory secretions	NA	2020-02-29	2020-02-29	41.53846154	40.54945055	Negative	NA	F	NANA, F, 30yrs	2
zs241	30	Female	NA	NA	NA	NA	NA	NA	NA	NA	2082	Respiratory secretions	NA	2020-02-27	2020-02-27	40.54945055	40.54945055	Negative	NA	F	NANA, F, 30yrs	2
zs242	NA	Male	NA	NA	NA	NA	NA	NA	NA	NA	319	Respiratory secretions	NA	2020-01-27	2020-01-28	40.54945055	41.53846154	Negative	NA	M	NANA, M, NAyrs	1
zs243	36	Male	NA	NA	NA	NA	NA	NA	NA	NA	1134	Respiratory secretions	2020-02-05	2020-02-08	2020-02-08	40.54945055	41.53846154	Negative	NA	M	NANA, M, 36yrs	1
zs244	28	Male	NA	NA	NA	NA	NA	NA	NA	NA	2181	Respiratory secretions	NA	2020-02-29	2020-02-29	41.53846154	41.53846154	Negative	NA	M	NANA, M, 28yrs	1
zs245	60	Male	NA	NA	NA	NA	NA	NA	NA	NA	2138	Respiratory secretions	2020-02-26	2020-02-28	2020-02-28	42.52747253	42.52747253	Negative	NA	M	NANA, M, 60yrs	1
zs246	71	Male	NA	NA	NA	NA	NA	NA	NA	NA	1675	Respiratory secretions	NA	2020-02-18	2020-02-18	42.52747253	40.54945055	Negative	NA	M	NANA, M, 71yrs	2
zs246	71	Male	NA	NA	NA	NA	NA	NA	NA	NA	1610	Respiratory secretions	NA	2020-02-16	2020-02-16	42.52747253	40.54945055	Negative	NA	M	NANA, M, 71yrs	2
zs247	NA	Male	NA	NA	NA	NA	NA	NA	NA	NA	318	Respiratory secretions	NA	2020-01-27	2020-01-28	42.52747253	42.52747253	Negative	NA	M	NANA, M, NAyrs	1
zs248	68	Male	NA	NA	NA	NA	NA	NA	NA	NA	985	Respiratory secretions	2020-02-01	2020-02-06	2020-02-07	40.54945055	41.53846154	Negative	NA	M	NANA, M, 68yrs	1
zs249	33	Male	NA	NA	NA	NA	NA	NA	NA	NA	1038	Respiratory secretions	2020-01-22	2020-02-04	2020-02-07	40.54945055	41.53846154	Negative	NA	M	NANA, M, 33yrs	3
zs249	33	Male	NA	NA	NA	NA	NA	NA	NA	NA	972	Respiratory secretions	2020-01-22	2020-02-06	2020-02-06	40.54945055	41.53846154	Negative	NA	M	NANA, M, 33yrs	3
zs249	33	Male	NA	NA	NA	NA	NA	NA	NA	NA	797	Respiratory secretions	2020-01-22	2020-02-03	2020-02-04	40.54945055	42.52747253	Negative	NA	M	NANA, M, 33yrs	3
zs250	55	Male	NA	NA	NA	NA	NA	NA	NA	NA	1504	Respiratory secretions	2020-02-12	2020-02-13	2020-02-13	42.52747253	42.52747253	Negative	NA	M	NANA, M, 55yrs	1
zs251	7	Female	case08	2020-02-03	2020-02-09	2020-03-02	2020-03-01	asymptomatic	2020-03-02	#	1164	Respiratory secretions	NA	2020-02-09	2020-02-09	25.13	26.16	Positive	6	F	case08#, F, 7yrs	14
zs251	7	Female	case08	2020-02-03	2020-02-09	2020-03-02	2020-03-01	asymptomatic	2020-03-02	#	1467	Respiratory secretions	NA	2020-02-12	2020-02-13	40.54945055	41.53846154	Negative	9	F	case08#, F, 7yrs	14
zs251	7	Female	case08	2020-02-03	2020-02-09	2020-03-02	2020-03-01	asymptomatic	2020-03-02	#	1467	Faeces	NA	2020-02-12	2020-02-13	25.41	25.2	Positive	9	F	case08#, F, 7yrs	14
zs251	7	Female	case08	2020-02-03	2020-02-09	2020-03-02	2020-03-01	asymptomatic	2020-03-02	#	1578	Faeces	NA	2020-02-15	2020-02-15	27.51	29.41	Positive	12	F	case08#, F, 7yrs	14
zs251	7	Female	case08	2020-02-03	2020-02-09	2020-03-02	2020-03-01	asymptomatic	2020-03-02	#	1705	Respiratory secretions	NA	2020-02-18	2020-02-18	42.52747253	42.52747253	Negative	15	F	case08#, F, 7yrs	14
zs251	7	Female	case08	2020-02-03	2020-02-09	2020-03-02	2020-03-01	asymptomatic	2020-03-02	#	1705	Faeces	NA	2020-02-18	2020-02-18	31.55	30.97	Positive	15	F	case08#, F, 7yrs	14
zs251	7	Female	case08	2020-02-03	2020-02-09	2020-03-02	2020-03-01	asymptomatic	2020-03-02	#	1818	Faeces	NA	2020-02-21	2020-02-22	32.65	31.69	Positive	18	F	case08#, F, 7yrs	14
zs251	7	Female	case08	2020-02-03	2020-02-09	2020-03-02	2020-03-01	asymptomatic	2020-03-02	#	1978	Faeces	NA	2020-02-24	2020-02-25	30.67	29.81	Positive	21	F	case08#, F, 7yrs	14
zs251	7	Female	case08	2020-02-03	2020-02-09	2020-03-02	2020-03-01	asymptomatic	2020-03-02	#	2060	Faeces	NA	2020-02-26	2020-02-27	29.59	28.92	Positive	23	F	case08#, F, 7yrs	14
zs251	7	Female	case08	2020-02-03	2020-02-09	2020-03-02	2020-03-01	asymptomatic	2020-03-02	#	2231	Faeces	NA	2020-03-01	2020-03-01	34.68	34.12	Positive	27	F	case08#, F, 7yrs	14
zs251	7	Female	case08	2020-02-03	2020-02-09	2020-03-02	2020-03-01	asymptomatic	2020-03-02	#	1874	Respiratory secretions	NA	2020-02-22	2020-02-22	40.54945055	42.52747253	Negative	19	F	case08#, F, 7yrs	14
zs251	7	Female	case08	2020-02-03	2020-02-09	2020-03-02	2020-03-01	asymptomatic	2020-03-02	#	1760	Respiratory secretions	NA	2020-02-20	2020-02-20	40.54945055	42.52747253	Negative	17	F	case08#, F, 7yrs	14
zs251	7	Female	case08	2020-02-03	2020-02-09	2020-03-02	2020-03-01	asymptomatic	2020-03-02	#	1544	Respiratory secretions	NA	2020-02-14	2020-02-14	40.54945055	40.54945055	Negative	11	F	case08#, F, 7yrs	14
zs251	7	Female	case08	2020-02-03	2020-02-09	2020-03-02	2020-03-01	asymptomatic	2020-03-02	#	1289	Respiratory secretions	NA	2020-02-10	2020-02-11	40.54945055	40.54945055	Negative	7	F	case08#, F, 7yrs	14
zs252	23	Female	NA	NA	NA	NA	NA	NA	NA	NA	97	Respiratory secretions	2020-01-21	2020-01-23	2020-01-24	41.53846154	41.53846154	Negative	NA	F	NANA, F, 23yrs	1
zs253	3	Male	NA	NA	NA	NA	NA	NA	NA	NA	1272	Respiratory secretions	2020-02-01	2020-02-10	2020-02-10	40.54945055	41.53846154	Negative	NA	M	NANA, M, 3yrs	1
zs254	66	Male	NA	NA	NA	NA	NA	NA	NA	NA	1126	Respiratory secretions	2020-01-28	2020-02-08	2020-02-08	40.54945055	42.52747253	Negative	NA	M	NANA, M, 66yrs	1
zs255	NA	Female	NA	NA	NA	NA	NA	NA	NA	NA	868	Respiratory secretions	NA	2020-02-04	2020-02-05	40.54945055	40.54945055	Negative	NA	F	NANA, F, NAyrs	1
zs256	63	Male	NA	NA	NA	NA	NA	NA	NA	NA	2096	Respiratory secretions	2020-02-17	2020-02-28	2020-02-28	42.52747253	42.52747253	Negative	NA	M	NANA, M, 63yrs	2
zs256	63	Male	NA	NA	NA	NA	NA	NA	NA	NA	2046	Respiratory secretions	2020-02-17	2020-02-26	2020-02-26	42.52747253	42.52747253	Negative	NA	M	NANA, M, 63yrs	2
zs257	33	Male	NA	NA	NA	NA	NA	NA	NA	NA	345	Respiratory secretions	NA	2020-01-28	2020-01-28	41.53846154	42.52747253	Negative	NA	M	NANA, M, 33yrs	2
zs257	33	Male	NA	NA	NA	NA	NA	NA	NA	NA	223	Respiratory secretions	NA	2020-01-26	2020-01-26	41.53846154	41.53846154	Negative	NA	M	NANA, M, 33yrs	2
zs258	NA	Male	NA	NA	NA	NA	NA	NA	NA	NA	1614	Respiratory secretions	NA	2020-02-16	2020-02-16	42.52747253	40.54945055	Negative	NA	M	NANA, M, NAyrs	1
zs259	63	Male	NA	NA	NA	NA	NA	NA	NA	NA	1896	Respiratory secretions	2020-02-04	2020-02-22	2020-02-23	40.54945055	40.54945055	Negative	NA	M	NANA, M, 63yrs	1
zs260	79	Male	NA	NA	NA	NA	NA	NA	NA	NA	1905	Respiratory secretions	NA	2020-02-23	2020-02-23	41.53846154	42.52747253	Negative	NA	M	NANA, M, 79yrs	2
zs260	79	Male	NA	NA	NA	NA	NA	NA	NA	NA	1828	Respiratory secretions	NA	2020-02-22	2020-02-22	42.52747253	42.52747253	Negative	NA	M	NANA, M, 79yrs	2
zs261	52	Female	NA	NA	NA	NA	NA	NA	NA	NA	1002	Respiratory secretions	2020-02-06	2020-02-07	2020-02-07	41.53846154	41.53846154	Negative	NA	F	NANA, F, 52yrs	1
zs262	52	Female	NA	NA	NA	NA	NA	NA	NA	NA	1844	Respiratory secretions	2020-02-22	2020-02-22	2020-02-22	41.53846154	42.52747253	Negative	NA	F	NANA, F, 52yrs	1
zs263	2	Female	NA	NA	NA	NA	NA	NA	NA	NA	1056	Respiratory secretions	2020-01-31	2020-02-04	2020-02-07	42.52747253	42.52747253	Negative	NA	F	NANA, F, 2yrs	1
zs264	6	Female	NA	NA	NA	NA	NA	NA	NA	NA	1055	Respiratory secretions	2020-02-02	2020-02-04	2020-02-07	41.53846154	40.54945055	Negative	NA	F	NANA, F, 6yrs	1
zs265	8	Female	NA	NA	NA	NA	NA	NA	NA	NA	980	Respiratory secretions	2020-02-03	2020-02-06	2020-02-06	40.54945055	42.52747253	Negative	NA	F	NANA, F, 8yrs	2
zs265	8	Female	NA	NA	NA	NA	NA	NA	NA	NA	928	Respiratory secretions	2020-02-03	2020-02-05	2020-02-05	41.53846154	40.54945055	Negative	NA	F	NANA, F, 8yrs	2
zs266	30	Female	NA	NA	NA	NA	NA	NA	NA	NA	915	Respiratory secretions	NA	2020-02-05	2020-02-05	40.54945055	42.52747253	Negative	NA	F	NANA, F, 30yrs	1
zs267	33	Male	NA	NA	NA	NA	NA	NA	NA	NA	79	Respiratory secretions	2020-01-17	2020-01-23	2020-01-24	42.52747253	40.54945055	Negative	NA	M	NANA, M, 33yrs	2
zs267	33	Male	NA	NA	NA	NA	NA	NA	NA	NA	276	Respiratory secretions	2020-01-17	2020-01-26	2020-01-27	42.52747253	41.53846154	Negative	NA	M	NANA, M, 33yrs	2
zs268	61	Male	NA	NA	NA	NA	NA	NA	NA	NA	1632	Respiratory secretions	2020-02-12	2020-02-17	2020-02-17	41.53846154	42.52747253	Negative	NA	M	NANA, M, 61yrs	2
zs268	61	Male	NA	NA	NA	NA	NA	NA	NA	NA	1619	Respiratory secretions	2020-02-12	2020-02-15	2020-02-16	42.52747253	41.53846154	Negative	NA	M	NANA, M, 61yrs	2
zs269	55	Female	NA	NA	NA	NA	NA	NA	NA	NA	2080	Respiratory secretions	2020-02-25	2020-02-27	2020-02-27	42.52747253	40.54945055	Negative	NA	F	NANA, F, 55yrs	1
zs270	23	Female	NA	NA	NA	NA	NA	NA	NA	NA	9	Respiratory secretions	2020-01-20	2020-01-20	2020-01-20	42.52747253	41.53846154	Negative	NA	F	NANA, F, 23yrs	1
zs271	NA	Female	NA	NA	NA	NA	NA	NA	NA	NA	1556	Respiratory secretions	NA	2020-02-14	2020-02-14	40.54945055	40.54945055	Negative	NA	F	NANA, F, NAyrs	1
zs272	3	Male	NA	NA	NA	NA	NA	NA	NA	NA	790	Respiratory secretions	2020-01-29	2020-02-03	2020-02-03	42.52747253	40.54945055	Negative	NA	M	NANA, M, 3yrs	2
zs272	3	Male	NA	NA	NA	NA	NA	NA	NA	NA	641	Respiratory secretions	2020-01-29	2020-02-01	2020-02-02	42.52747253	41.53846154	Negative	NA	M	NANA, M, 3yrs	2
zs273	19	Male	NA	NA	NA	NA	NA	NA	NA	NA	400	Respiratory secretions	2020-01-23	2020-01-29	2020-01-29	41.53846154	42.52747253	Negative	NA	M	NANA, M, 19yrs	1
zs274	20	Male	NA	NA	NA	NA	NA	NA	NA	NA	320	Respiratory secretions	2020-01-23	2020-01-27	2020-01-28	42.52747253	40.54945055	Negative	NA	M	NANA, M, 20yrs	1
zs275	56	Female	NA	NA	NA	NA	NA	NA	NA	NA	1604	Respiratory secretions	NA	2020-02-16	2020-02-16	42.52747253	41.53846154	Negative	NA	F	NANA, F, 56yrs	1
zs276	37	Female	NA	NA	NA	NA	NA	NA	NA	NA	535	Respiratory secretions	2020-01-24	2020-01-30	2020-01-31	42.52747253	42.52747253	Negative	NA	F	NANA, F, 37yrs	2
zs276	37	Female	NA	NA	NA	NA	NA	NA	NA	NA	321	Respiratory secretions	2020-01-24	2020-01-28	2020-01-28	42.52747253	40.54945055	Negative	NA	F	NANA, F, 37yrs	2
zs277	59	Male	NA	NA	NA	NA	NA	NA	NA	NA	349	Respiratory secretions	2020-01-25	2020-01-27	2020-01-28	41.53846154	41.53846154	Negative	NA	M	NANA, M, 59yrs	1
zs278	8	Male	NA	NA	NA	NA	NA	NA	NA	NA	1518	Respiratory secretions	2020-02-08	2020-02-11	2020-02-13	41.53846154	40.54945055	Negative	NA	M	NANA, M, 8yrs	1
zs279	19	Female	NA	NA	NA	NA	NA	NA	NA	NA	324	Respiratory secretions	2020-01-27	2020-01-27	2020-01-28	42.52747253	42.52747253	Negative	NA	F	NANA, F, 19yrs	1
zs280	31	Male	NA	NA	NA	NA	NA	NA	NA	NA	427	Respiratory secretions	2020-01-27	2020-01-29	2020-01-30	41.53846154	40.54945055	Negative	NA	M	NANA, M, 31yrs	1
zs281	NA	Male	NA	NA	NA	NA	NA	NA	NA	NA	2310	Respiratory secretions	NA	2020-03-02	2020-03-02	40.54945055	40.54945055	Negative	NA	M	NANA, M, NAyrs	1
zs282	33	Female	NA	NA	NA	NA	NA	NA	NA	NA	1405	Respiratory secretions	NA	2020-02-11	2020-02-12	42.52747253	42.52747253	Negative	NA	F	NANA, F, 33yrs	1
zs283	39	Female	NA	NA	NA	NA	NA	NA	NA	NA	1420	Respiratory secretions	NA	2020-02-12	2020-02-12	42.52747253	40.54945055	Negative	NA	F	NANA, F, 39yrs	1
zs284	32	Female	NA	NA	NA	NA	NA	NA	NA	NA	1523	Respiratory secretions	2020-02-12	2020-02-14	2020-02-14	40.54945055	41.53846154	Negative	NA	F	NANA, F, 32yrs	2
zs284	32	Female	NA	NA	NA	NA	NA	NA	NA	NA	1411	Respiratory secretions	2020-02-12	2020-02-12	2020-02-12	42.52747253	40.54945055	Negative	NA	F	NANA, F, 32yrs	2
zs285	52	Male	NA	NA	NA	NA	NA	NA	NA	NA	537	Respiratory secretions	2020-01-28	2020-01-30	2020-01-31	41.53846154	41.53846154	Negative	NA	M	NANA, M, 52yrs	1
zs286	59	Female	NA	NA	NA	NA	NA	NA	NA	NA	302	Respiratory secretions	NA	2020-01-27	2020-01-28	42.52747253	42.52747253	Negative	NA	F	NANA, F, 59yrs	1
zs287	30	Female	NA	NA	NA	NA	NA	NA	NA	NA	998	Respiratory secretions	2020-02-05	2020-02-06	2020-02-07	40.54945055	41.53846154	Negative	NA	F	NANA, F, 30yrs	1
zs288	32	Female	NA	NA	NA	NA	NA	NA	NA	NA	1498	Respiratory secretions	2020-02-10	2020-02-13	2020-02-13	42.52747253	40.54945055	Negative	NA	F	NANA, F, 32yrs	3
zs288	32	Female	NA	NA	NA	NA	NA	NA	NA	NA	1412	Respiratory secretions	2020-02-10	2020-02-12	2020-02-12	41.53846154	41.53846154	Negative	NA	F	NANA, F, 32yrs	3
zs288	32	Female	NA	NA	NA	NA	NA	NA	NA	NA	1538	Respiratory secretions	2020-02-10	2020-02-14	2020-02-14	42.52747253	42.52747253	Negative	NA	F	NANA, F, 32yrs	3
zs289	37	Male	NA	NA	NA	NA	NA	NA	NA	NA	163	Respiratory secretions	2020-01-22	2020-01-25	2020-01-25	40.54945055	42.52747253	Negative	NA	M	NANA, M, 37yrs	2
zs289	37	Male	NA	NA	NA	NA	NA	NA	NA	NA	56	Respiratory secretions	2020-01-22	2020-01-23	2020-01-23	40.54945055	40.54945055	Negative	NA	M	NANA, M, 37yrs	2
zs290	5	Male	NA	NA	NA	NA	NA	NA	NA	NA	1084	Respiratory secretions	2020-02-03	2020-02-07	2020-02-08	40.54945055	40.54945055	Negative	NA	M	NANA, M, 5yrs	2
zs290	5	Male	NA	NA	NA	NA	NA	NA	NA	NA	909	Respiratory secretions	2020-02-03	2020-02-05	2020-02-05	41.53846154	42.52747253	Negative	NA	M	NANA, M, 5yrs	2
zs291	10	Male	NA	NA	NA	NA	NA	NA	NA	NA	930	Respiratory secretions	NA	2020-02-05	2020-02-05	41.53846154	42.52747253	Negative	NA	M	NANA, M, 10yrs	2
zs291	10	Male	NA	NA	NA	NA	NA	NA	NA	NA	858	Respiratory secretions	NA	2020-02-04	2020-02-05	41.53846154	42.52747253	Negative	NA	M	NANA, M, 10yrs	2
zs292	32	Male	NA	NA	NA	NA	NA	NA	NA	NA	1764	Respiratory secretions	2020-02-19	2020-02-20	2020-02-20	40.54945055	41.53846154	Negative	NA	M	NANA, M, 32yrs	1
zs293	57	Female	NA	NA	NA	NA	NA	NA	NA	NA	1512	Respiratory secretions	2020-02-12	2020-02-13	2020-02-13	42.52747253	40.54945055	Negative	NA	F	NANA, F, 57yrs	3
zs293	57	Female	NA	NA	NA	NA	NA	NA	NA	NA	1541	Respiratory secretions	2020-02-12	2020-02-14	2020-02-14	42.52747253	42.52747253	Negative	NA	F	NANA, F, 57yrs	3
zs293	57	Female	NA	NA	NA	NA	NA	NA	NA	NA	1482	Respiratory secretions	2020-02-12	2020-02-12	2020-02-13	41.53846154	40.54945055	Negative	NA	F	NANA, F, 57yrs	3
zs294	54	Male	NA	NA	NA	NA	NA	NA	NA	NA	72	Respiratory secretions	NA	2020-01-23	2020-01-24	41.53846154	40.54945055	Negative	NA	M	NANA, M, 54yrs	1
zs295	56	Female	NA	NA	NA	NA	NA	NA	NA	NA	1443	Respiratory secretions	NA	2020-02-12	2020-02-13	41.53846154	40.54945055	Negative	NA	F	NANA, F, 56yrs	2
zs295	56	Female	NA	NA	NA	NA	NA	NA	NA	NA	1296	Respiratory secretions	NA	2020-02-10	2020-02-11	41.53846154	42.52747253	Negative	NA	F	NANA, F, 56yrs	2
zs296	27	Male	NA	NA	NA	NA	NA	NA	NA	NA	73	Respiratory secretions	NA	2020-01-23	2020-01-24	40.54945055	41.53846154	Negative	NA	M	NANA, M, 27yrs	1
zs297	49	Female	NA	NA	NA	NA	NA	NA	NA	NA	1171	Respiratory secretions	2020-02-06	2020-02-08	2020-02-09	42.52747253	41.53846154	Negative	NA	F	NANA, F, 49yrs	2
zs297	49	Female	NA	NA	NA	NA	NA	NA	NA	NA	1000	Respiratory secretions	2020-02-06	2020-02-06	2020-02-07	42.52747253	42.52747253	Negative	NA	F	NANA, F, 49yrs	2
zs298	5	Female	NA	NA	NA	NA	NA	NA	NA	NA	74	Respiratory secretions	2020-01-23	2020-01-23	2020-01-24	42.52747253	41.53846154	Negative	NA	F	NANA, F, 5yrs	1
zs299	26	Male	NA	NA	NA	NA	NA	NA	NA	NA	1845	Respiratory secretions	2020-02-21	2020-02-21	2020-02-22	41.53846154	41.53846154	Negative	NA	M	NANA, M, 26yrs	2
zs299	26	Male	NA	NA	NA	NA	NA	NA	NA	NA	1958	Respiratory secretions	2020-02-21	2020-02-24	2020-02-24	42.52747253	42.52747253	Negative	NA	M	NANA, M, 26yrs	2
zs300	40	Female	NA	NA	NA	NA	NA	NA	NA	NA	1320	Respiratory secretions	NA	2020-02-11	2020-02-11	40.54945055	41.53846154	Negative	NA	F	NANA, F, 40yrs	1
zs301	35	Male	NA	NA	NA	NA	NA	NA	NA	NA	1162	Respiratory secretions	2020-02-01	2020-02-08	2020-02-09	42.52747253	40.54945055	Negative	NA	M	NANA, M, 35yrs	1
zs302	44	Male	NA	NA	NA	NA	NA	NA	NA	NA	1636	Respiratory secretions	2020-02-17	2020-02-17	2020-02-17	42.52747253	41.53846154	Negative	NA	M	NANA, M, 44yrs	1
zs303	38	Female	NA	NA	NA	NA	NA	NA	NA	NA	764	Respiratory secretions	NA	2020-02-03	2020-02-03	42.52747253	41.53846154	Negative	NA	F	NANA, F, 38yrs	1
zs304	52	Male	NA	NA	NA	NA	NA	NA	NA	NA	1389	Respiratory secretions	NA	2020-02-11	2020-02-12	41.53846154	40.54945055	Negative	NA	M	NANA, M, 52yrs	1
zs305	48	Female	NA	NA	NA	NA	NA	NA	NA	NA	1256	Respiratory secretions	NA	2020-02-10	2020-02-10	41.53846154	41.53846154	Negative	NA	F	NANA, F, 48yrs	1
zs306	25	Male	NA	NA	NA	NA	NA	NA	NA	NA	778	Respiratory secretions	NA	2020-02-03	2020-02-03	40.54945055	41.53846154	Negative	NA	M	NANA, M, 25yrs	1
zs307	39	Female	NA	NA	NA	NA	NA	NA	NA	NA	404	Respiratory secretions	2020-01-23	2020-01-29	2020-01-29	41.53846154	41.53846154	Negative	NA	F	NANA, F, 39yrs	1
zs308	33	Female	NA	NA	NA	NA	NA	NA	NA	NA	1346	Respiratory secretions	NA	2020-02-11	2020-02-12	41.53846154	42.52747253	Negative	NA	F	NANA, F, 33yrs	2
zs308	33	Female	NA	NA	NA	NA	NA	NA	NA	NA	923	Respiratory secretions	NA	2020-02-05	2020-02-05	41.53846154	42.52747253	Negative	NA	F	NANA, F, 33yrs	2
zs309	26	Male	NA	NA	NA	NA	NA	NA	NA	NA	570	Respiratory secretions	2020-01-31	2020-01-31	2020-02-01	42.52747253	40.54945055	Negative	NA	M	NANA, M, 26yrs	1
zs310	33	Female	NA	NA	NA	NA	NA	NA	NA	NA	2219	Respiratory secretions	2020-02-25	2020-03-01	2020-03-01	40.54945055	41.53846154	Negative	NA	F	NANA, F, 33yrs	2
zs310	33	Female	NA	NA	NA	NA	NA	NA	NA	NA	2139	Respiratory secretions	2020-02-25	2020-02-28	2020-02-28	42.52747253	42.52747253	Negative	NA	F	NANA, F, 33yrs	2
zs311	NA	Female	NA	NA	NA	NA	NA	NA	NA	NA	203	Respiratory secretions	NA	2020-01-26	2020-01-26	40.54945055	40.54945055	Negative	NA	F	NANA, F, NAyrs	1
zs312	49	Female	NA	NA	NA	NA	NA	NA	NA	NA	922	Respiratory secretions	NA	2020-02-05	2020-02-05	40.54945055	42.52747253	Negative	NA	F	NANA, F, 49yrs	1
zs313	29	Female	NA	NA	NA	NA	NA	NA	NA	NA	1751	Respiratory secretions	NA	2020-02-20	2020-02-20	42.52747253	42.52747253	Negative	NA	F	NANA, F, 29yrs	4
zs313	29	Female	NA	NA	NA	NA	NA	NA	NA	NA	1699	Respiratory secretions	NA	2020-02-18	2020-02-18	40.54945055	40.54945055	Negative	NA	F	NANA, F, 29yrs	4
zs313	29	Female	NA	NA	NA	NA	NA	NA	NA	NA	1077	Respiratory secretions	NA	2020-02-07	2020-02-08	40.54945055	40.54945055	Negative	NA	F	NANA, F, 29yrs	4
zs313	29	Female	NA	NA	NA	NA	NA	NA	NA	NA	886	Respiratory secretions	NA	2020-02-05	2020-02-05	42.52747253	41.53846154	Negative	NA	F	NANA, F, 29yrs	4
zs314	34	Male	NA	NA	NA	NA	NA	NA	NA	NA	2246	Respiratory secretions	2020-02-28	2020-03-01	2020-03-01	41.53846154	41.53846154	Negative	NA	M	NANA, M, 34yrs	1
zs315	37	Male	NA	NA	NA	NA	NA	NA	NA	NA	1377	Respiratory secretions	2020-02-09	2020-02-12	2020-02-12	41.53846154	40.54945055	Negative	NA	M	NANA, M, 37yrs	2
zs315	37	Male	NA	NA	NA	NA	NA	NA	NA	NA	1235	Respiratory secretions	2020-02-09	2020-02-10	2020-02-10	42.52747253	42.52747253	Negative	NA	M	NANA, M, 37yrs	2
zs316	40	Female	NA	NA	NA	NA	NA	NA	NA	NA	339	Respiratory secretions	2020-01-22	2020-01-28	2020-01-28	40.54945055	41.53846154	Negative	NA	F	NANA, F, 40yrs	2
zs316	40	Female	NA	NA	NA	NA	NA	NA	NA	NA	192	Respiratory secretions	2020-01-22	2020-01-25	2020-01-26	42.52747253	41.53846154	Negative	NA	F	NANA, F, 40yrs	2
zs317	36	Male	NA	NA	NA	NA	NA	NA	NA	NA	1922	Respiratory secretions	2020-02-15	2020-02-23	2020-02-23	41.53846154	41.53846154	Negative	NA	M	NANA, M, 36yrs	2
zs317	36	Male	NA	NA	NA	NA	NA	NA	NA	NA	1814	Respiratory secretions	2020-02-15	2020-02-21	2020-02-21	42.52747253	40.54945055	Negative	NA	M	NANA, M, 36yrs	2
zs318	61	Female	NA	NA	NA	NA	NA	NA	NA	NA	69	Respiratory secretions	2020-01-23	2020-01-24	2020-01-24	40.54945055	42.52747253	Negative	NA	F	NANA, F, 61yrs	1
zs319	32	Female	NA	NA	NA	NA	NA	NA	NA	NA	182	Respiratory secretions	2020-01-23	2020-01-25	2020-01-26	40.54945055	40.54945055	Negative	NA	F	NANA, F, 32yrs	1
zs320	NA	Female	NA	NA	NA	NA	NA	NA	NA	NA	921	Respiratory secretions	NA	2020-02-05	2020-02-05	40.54945055	41.53846154	Negative	NA	F	NANA, F, NAyrs	1
zs321	36	Female	NA	NA	NA	NA	NA	NA	NA	NA	312	Respiratory secretions	2020-01-22	2020-01-27	2020-01-28	42.52747253	40.54945055	Negative	NA	F	NANA, F, 36yrs	1
zs322	27	Female	NA	NA	NA	NA	NA	NA	NA	NA	1499	Respiratory secretions	2020-02-11	2020-02-13	2020-02-13	41.53846154	41.53846154	Negative	NA	F	NANA, F, 27yrs	1
zs323	56	Male	NA	NA	NA	NA	NA	NA	NA	NA	1388	Respiratory secretions	NA	2020-02-11	2020-02-12	41.53846154	42.52747253	Negative	NA	M	NANA, M, 56yrs	1
zs324	12	Female	NA	NA	NA	NA	NA	NA	NA	NA	70	Respiratory secretions	2020-01-22	2020-01-24	2020-01-24	42.52747253	42.52747253	Negative	NA	F	NANA, F, 12yrs	2
zs324	12	Female	NA	NA	NA	NA	NA	NA	NA	NA	46	Respiratory secretions	2020-01-22	2020-01-22	2020-01-22	40.54945055	42.52747253	Negative	NA	F	NANA, F, 12yrs	2
zs325	26	Male	NA	NA	NA	NA	NA	NA	NA	NA	2222	Respiratory secretions	2020-02-29	2020-02-29	2020-03-01	41.53846154	41.53846154	Negative	NA	M	NANA, M, 26yrs	1
zs326	25	Female	NA	NA	NA	NA	NA	NA	NA	NA	672	Respiratory secretions	NA	2020-02-02	2020-02-02	40.54945055	40.54945055	Negative	NA	F	NANA, F, 25yrs	1
zs327	7	Male	NA	NA	NA	NA	NA	NA	NA	NA	1787	Respiratory secretions	2020-02-15	2020-02-18	2020-02-21	40.54945055	42.52747253	Negative	NA	M	NANA, M, 7yrs	1
zs328	7	Male	NA	NA	NA	NA	NA	NA	NA	NA	2110	Respiratory secretions	2020-02-26	2020-02-27	2020-02-28	40.54945055	40.54945055	Negative	NA	M	NANA, M, 7yrs	1
zs329	51	Male	NA	NA	NA	NA	NA	NA	NA	NA	1819	Respiratory secretions	NA	2020-02-22	2020-02-22	41.53846154	41.53846154	Negative	NA	M	NANA, M, 51yrs	1
zs330	21	Male	NA	NA	NA	NA	NA	NA	NA	NA	66	Respiratory secretions	2020-01-23	2020-01-23	2020-01-24	41.53846154	40.54945055	Negative	NA	M	NANA, M, 21yrs	1
zs331	NA	Male	NA	NA	NA	NA	NA	NA	NA	NA	717	Respiratory secretions	NA	2020-02-02	2020-02-02	40.54945055	42.52747253	Negative	NA	M	NANA, M, NAyrs	1
zs332	NA	Male	NA	NA	NA	NA	NA	NA	NA	NA	2300	Respiratory secretions	NA	2020-03-02	2020-03-02	40.54945055	42.52747253	Negative	NA	M	NANA, M, NAyrs	1
zs333	NA	Male	NA	NA	NA	NA	NA	NA	NA	NA	971	Respiratory secretions	NA	2020-02-06	2020-02-06	42.52747253	42.52747253	Negative	NA	M	NANA, M, NAyrs	1
zs334	0	Female	NA	NA	NA	NA	NA	NA	NA	NA	1081	Respiratory secretions	NA	2020-02-07	2020-02-08	40.54945055	40.54945055	Negative	NA	F	NANA, F, 0yrs	2
zs334	0	Female	NA	NA	NA	NA	NA	NA	NA	NA	1081	Faeces	NA	2020-02-07	2020-02-08	41.53846154	40.54945055	Negative	NA	F	NANA, F, 0yrs	2
zs335	55	Female	NA	NA	NA	NA	NA	NA	NA	NA	1148	Respiratory secretions	2020-01-24	2020-02-08	2020-02-09	40.54945055	42.52747253	Negative	NA	F	NANA, F, 55yrs	2
zs335	55	Female	NA	NA	NA	NA	NA	NA	NA	NA	1065	Respiratory secretions	2020-01-24	2020-02-07	2020-02-07	40.54945055	41.53846154	Negative	NA	F	NANA, F, 55yrs	2
zs336	26	Female	NA	NA	NA	NA	NA	NA	NA	NA	860	Respiratory secretions	NA	2020-02-04	2020-02-05	40.54945055	40.54945055	Negative	NA	F	NANA, F, 26yrs	3
zs336	26	Female	NA	NA	NA	NA	NA	NA	NA	NA	860	Faeces	NA	2020-02-04	2020-02-05	40.54945055	42.52747253	Negative	NA	F	NANA, F, 26yrs	3
zs336	26	Female	NA	NA	NA	NA	NA	NA	NA	NA	860	Serum	NA	2020-02-04	2020-02-05	42.52747253	42.52747253	Negative	NA	F	NANA, F, 26yrs	3
zs337	35	Female	NA	NA	NA	NA	NA	NA	NA	NA	904	Respiratory secretions	NA	2020-02-05	2020-02-05	42.52747253	41.53846154	Negative	NA	F	NANA, F, 35yrs	1
zs338	45	Female	NA	NA	NA	NA	NA	NA	NA	NA	2343	Respiratory secretions	2020-03-01	2020-03-02	2020-03-03	42.52747253	41.53846154	Negative	NA	F	NANA, F, 45yrs	1
zs339	NA	Female	NA	NA	NA	NA	NA	NA	NA	NA	580	Respiratory secretions	NA	2020-02-01	2020-02-01	40.54945055	41.53846154	Negative	NA	F	NANA, F, NAyrs	2
zs339	NA	Female	NA	NA	NA	NA	NA	NA	NA	NA	580	Faeces	NA	2020-02-01	2020-02-01	42.52747253	42.52747253	Negative	NA	F	NANA, F, NAyrs	2
zs340	NA	Male	NA	NA	NA	NA	NA	NA	NA	NA	1432	Respiratory secretions	NA	2020-02-12	2020-02-12	41.53846154	41.53846154	Negative	NA	M	NANA, M, NAyrs	1
zs341	38	Female	NA	NA	NA	NA	NA	NA	NA	NA	1507	Respiratory secretions	2020-02-12	2020-02-13	2020-02-13	42.52747253	41.53846154	Negative	NA	F	NANA, F, 38yrs	1
zs342	31	Male	NA	NA	NA	NA	NA	NA	NA	NA	1712	Respiratory secretions	2020-02-13	2020-02-19	2020-02-19	40.54945055	42.52747253	Negative	NA	M	NANA, M, 31yrs	1
zs343	32	Male	NA	NA	NA	NA	NA	NA	NA	NA	1650	Respiratory secretions	2020-02-13	2020-02-17	2020-02-17	40.54945055	42.52747253	Negative	NA	M	NANA, M, 32yrs	1
zs344	49	Male	NA	NA	NA	NA	NA	NA	NA	NA	2255	Respiratory secretions	2020-02-26	2020-03-01	2020-03-01	41.53846154	40.54945055	Negative	NA	M	NANA, M, 49yrs	4
zs344	49	Male	NA	NA	NA	NA	NA	NA	NA	NA	2255	Faeces	2020-02-26	2020-03-01	2020-03-01	41.53846154	41.53846154	Negative	NA	M	NANA, M, 49yrs	4
zs344	49	Male	NA	NA	NA	NA	NA	NA	NA	NA	2205	Faeces	2020-02-26	2020-02-29	2020-02-29	40.54945055	42.52747253	Negative	NA	M	NANA, M, 49yrs	4
zs344	49	Male	NA	NA	NA	NA	NA	NA	NA	NA	2125	Respiratory secretions	2020-02-26	2020-02-28	2020-02-28	42.52747253	42.52747253	Negative	NA	M	NANA, M, 49yrs	4
zs345	51	Male	NA	NA	NA	NA	NA	NA	NA	NA	606	Respiratory secretions	NA	2020-02-01	2020-02-01	40.54945055	42.52747253	Negative	NA	M	NANA, M, 51yrs	1
zs346	56	Male	NA	NA	NA	NA	NA	NA	NA	NA	1394	Respiratory secretions	NA	2020-02-11	2020-02-12	40.54945055	42.52747253	Negative	NA	M	NANA, M, 56yrs	1
zs347	33	Female	NA	NA	NA	NA	NA	NA	NA	NA	538	Respiratory secretions	2020-01-26	2020-01-31	2020-01-31	42.52747253	41.53846154	Negative	NA	F	NANA, F, 33yrs	1
zs348	32	Female	NA	NA	NA	NA	NA	NA	NA	NA	1349	Respiratory secretions	2020-01-23	2020-02-11	2020-02-12	41.53846154	42.52747253	Negative	NA	F	NANA, F, 32yrs	3
zs348	32	Female	NA	NA	NA	NA	NA	NA	NA	NA	1175	Respiratory secretions	2020-01-23	2020-02-08	2020-02-09	42.52747253	40.54945055	Negative	NA	F	NANA, F, 32yrs	3
zs348	32	Female	NA	NA	NA	NA	NA	NA	NA	NA	180	Respiratory secretions	2020-01-23	2020-01-25	2020-01-26	42.52747253	41.53846154	Negative	NA	F	NANA, F, 32yrs	3
zs349	35	Male	NA	NA	NA	NA	NA	NA	NA	NA	851	Respiratory secretions	2020-01-31	2020-02-04	2020-02-05	41.53846154	40.54945055	Negative	NA	M	NANA, M, 35yrs	2
zs349	35	Male	NA	NA	NA	NA	NA	NA	NA	NA	743	Respiratory secretions	2020-01-31	2020-02-02	2020-02-03	41.53846154	41.53846154	Negative	NA	M	NANA, M, 35yrs	2
zs350	34	Male	NA	NA	NA	NA	NA	NA	NA	NA	1307	Respiratory secretions	2020-02-08	2020-02-10	2020-02-11	41.53846154	40.54945055	Negative	NA	M	NANA, M, 34yrs	1
zs351	34	Male	NA	NA	NA	NA	NA	NA	NA	NA	1369	Respiratory secretions	2020-02-08	2020-02-11	2020-02-12	42.52747253	40.54945055	Negative	NA	M	NANA, M, 34yrs	1
zs352	83	Female	NA	NA	NA	NA	NA	NA	NA	NA	1332	Respiratory secretions	NA	2020-02-11	2020-02-11	41.53846154	41.53846154	Negative	NA	F	NANA, F, 83yrs	1
zs353	38	Male	NA	NA	NA	NA	NA	NA	NA	NA	749	Respiratory secretions	2020-02-02	2020-02-03	2020-02-03	42.52747253	40.54945055	Negative	NA	M	NANA, M, 38yrs	1
zs354	38	Female	NA	NA	NA	NA	NA	NA	NA	NA	89	Respiratory secretions	NA	2020-01-24	2020-01-24	40.54945055	42.52747253	Negative	NA	F	NANA, F, 38yrs	1
zs355	79	Female	NA	NA	NA	NA	NA	NA	NA	NA	2097	Respiratory secretions	2020-02-26	2020-02-28	2020-02-28	42.52747253	41.53846154	Negative	NA	F	NANA, F, 79yrs	2
zs355	79	Female	NA	NA	NA	NA	NA	NA	NA	NA	2051	Respiratory secretions	2020-02-26	2020-02-26	2020-02-26	40.54945055	40.54945055	Negative	NA	F	NANA, F, 79yrs	2
zs356	71	Female	NA	NA	NA	NA	NA	NA	NA	NA	1328	Respiratory secretions	NA	2020-02-11	2020-02-11	42.52747253	42.52747253	Negative	NA	F	NANA, F, 71yrs	1
zs357	NA	Male	NA	NA	NA	NA	NA	NA	NA	NA	484	Respiratory secretions	NA	2020-01-30	2020-01-30	41.53846154	42.52747253	Negative	NA	M	NANA, M, NAyrs	1
zs358	62	Female	NA	NA	NA	NA	NA	NA	NA	NA	418	Respiratory secretions	2020-01-26	2020-01-28	2020-01-30	41.53846154	41.53846154	Negative	NA	F	NANA, F, 62yrs	1
zs359	NA	Female	NA	NA	NA	NA	NA	NA	NA	NA	870	Respiratory secretions	NA	2020-02-04	2020-02-05	42.52747253	42.52747253	Negative	NA	F	NANA, F, NAyrs	1
zs360	11	Male	NA	NA	NA	NA	NA	NA	NA	NA	1182	Respiratory secretions	2020-02-06	2020-02-09	2020-02-09	41.53846154	41.53846154	Negative	NA	M	NANA, M, 11yrs	2
zs360	11	Male	NA	NA	NA	NA	NA	NA	NA	NA	1069	Respiratory secretions	2020-02-06	2020-02-07	2020-02-07	42.52747253	40.54945055	Negative	NA	M	NANA, M, 11yrs	2
zs361	56	Female	NA	NA	NA	NA	NA	NA	NA	NA	301	Respiratory secretions	NA	2020-01-27	2020-01-28	42.52747253	41.53846154	Negative	NA	F	NANA, F, 56yrs	1
zs362	76	Male	NA	NA	NA	NA	NA	NA	NA	NA	1768	Respiratory secretions	2020-02-18	2020-02-19	2020-02-21	42.52747253	41.53846154	Negative	NA	M	NANA, M, 76yrs	1
zs363	70	Male	NA	NA	NA	NA	NA	NA	NA	NA	772	Respiratory secretions	2020-01-23	2020-02-03	2020-02-03	42.52747253	41.53846154	Negative	NA	M	NANA, M, 70yrs	2
zs363	70	Male	NA	NA	NA	NA	NA	NA	NA	NA	612	Respiratory secretions	2020-01-23	2020-02-01	2020-02-01	41.53846154	41.53846154	Negative	NA	M	NANA, M, 70yrs	2
zs364	NA	Male	NA	NA	NA	NA	NA	NA	NA	NA	591	Respiratory secretions	NA	2020-02-01	2020-02-01	40.54945055	42.52747253	Negative	NA	M	NANA, M, NAyrs	1
zs365	33	Male	NA	NA	NA	NA	NA	NA	NA	NA	1031	Respiratory secretions	2020-02-02	2020-02-04	2020-02-07	41.53846154	40.54945055	Negative	NA	M	NANA, M, 33yrs	1
zs366	35	Male	NA	NA	NA	NA	NA	NA	NA	NA	1594	Respiratory secretions	2020-02-01	2020-02-16	2020-02-16	41.53846154	41.53846154	Negative	NA	M	NANA, M, 35yrs	1
zs367	31	Female	NA	NA	NA	NA	NA	NA	NA	NA	626	Respiratory secretions	2020-01-30	2020-02-01	2020-02-01	42.52747253	40.54945055	Negative	NA	F	NANA, F, 31yrs	2
zs367	31	Female	NA	NA	NA	NA	NA	NA	NA	NA	753	Respiratory secretions	2020-01-30	2020-02-03	2020-02-03	41.53846154	40.54945055	Negative	NA	F	NANA, F, 31yrs	2
zs368	7	Male	NA	NA	NA	NA	NA	NA	NA	NA	1536	Respiratory secretions	2020-01-14	2020-02-14	2020-02-14	40.54945055	41.53846154	Negative	NA	M	NANA, M, 7yrs	2
zs368	7	Male	NA	NA	NA	NA	NA	NA	NA	NA	1416	Respiratory secretions	2020-01-14	2020-02-10	2020-02-12	41.53846154	42.52747253	Negative	NA	M	NANA, M, 7yrs	2
zs369	41	Female	NA	NA	NA	NA	NA	NA	NA	NA	516	Respiratory secretions	NA	2020-01-30	2020-01-31	40.54945055	42.52747253	Negative	NA	F	NANA, F, 41yrs	1
zs370	28	Female	NA	NA	NA	NA	NA	NA	NA	NA	386	Respiratory secretions	2020-01-26	2020-01-28	2020-01-29	41.53846154	40.54945055	Negative	NA	F	NANA, F, 28yrs	1
zs371	NA	Female	NA	NA	NA	NA	NA	NA	NA	NA	529	Respiratory secretions	NA	2020-01-30	2020-01-31	41.53846154	40.54945055	Negative	NA	F	NANA, F, NAyrs	1
zs372	51	Female	NA	NA	NA	NA	NA	NA	NA	NA	2108	Respiratory secretions	2020-02-26	2020-02-27	2020-02-28	41.53846154	41.53846154	Negative	NA	F	NANA, F, 51yrs	1
zs373	32	Female	NA	NA	NA	NA	NA	NA	NA	NA	1152	Respiratory secretions	2020-02-07	2020-02-08	2020-02-09	42.52747253	40.54945055	Negative	NA	F	NANA, F, 32yrs	1
zs374	65	Female	case05	2020-02-03	2020-02-09	2020-03-02	2020-03-02	symptomatic	2020-03-02		1166	Respiratory secretions	2020-02-10	2020-02-09	2020-02-09	19.66	22.4	Positive	6	F	case05, F, 65yrs	22
zs374	65	Female	case05	2020-02-03	2020-02-09	2020-03-02	2020-03-02	symptomatic	2020-03-02		1468	Respiratory secretions	2020-02-10	2020-02-12	2020-02-13	24.57	24.71	Positive	9	F	case05, F, 65yrs	22
zs374	65	Female	case05	2020-02-03	2020-02-09	2020-03-02	2020-03-02	symptomatic	2020-03-02		1545	Respiratory secretions	2020-02-10	2020-02-14	2020-02-14	31.59	33.32	Positive	11	F	case05, F, 65yrs	22
zs374	65	Female	case05	2020-02-03	2020-02-09	2020-03-02	2020-03-02	symptomatic	2020-03-02		1706	Respiratory secretions	2020-02-10	2020-02-18	2020-02-18	42.52747253	40.54945055	Negative	15	F	case05, F, 65yrs	22
zs374	65	Female	case05	2020-02-03	2020-02-09	2020-03-02	2020-03-02	symptomatic	2020-03-02		1706	Faeces	2020-02-10	2020-02-18	2020-02-18	39.59	36.59	Positive	15	F	case05, F, 65yrs	22
zs374	65	Female	case05	2020-02-03	2020-02-09	2020-03-02	2020-03-02	symptomatic	2020-03-02		1761	Respiratory secretions	2020-02-10	2020-02-20	2020-02-20	34.15	34.56	Positive	17	F	case05, F, 65yrs	22
zs374	65	Female	case05	2020-02-03	2020-02-09	2020-03-02	2020-03-02	symptomatic	2020-03-02		1875	Respiratory secretions	2020-02-10	2020-02-22	2020-02-22	42.52747253	37.26	Equivocal	19	F	case05, F, 65yrs	22
zs374	65	Female	case05	2020-02-03	2020-02-09	2020-03-02	2020-03-02	symptomatic	2020-03-02		1971	Respiratory secretions	2020-02-10	2020-02-24	2020-02-24	34.23	32.29	Positive	21	F	case05, F, 65yrs	22
zs374	65	Female	case05	2020-02-03	2020-02-09	2020-03-02	2020-03-02	symptomatic	2020-03-02		1993	Respiratory secretions	2020-02-10	2020-02-25	2020-02-25	41.53846154	37.53	Equivocal	22	F	case05, F, 65yrs	22
zs374	65	Female	case05	2020-02-03	2020-02-09	2020-03-02	2020-03-02	symptomatic	2020-03-02		1993	Serum	2020-02-10	2020-02-25	2020-02-25	41.53846154	40.54945055	Negative	22	F	case05, F, 65yrs	22
zs374	65	Female	case05	2020-02-03	2020-02-09	2020-03-02	2020-03-02	symptomatic	2020-03-02		2038	Respiratory secretions	2020-02-10	2020-02-26	2020-02-26	34.08	36.03	Positive	23	F	case05, F, 65yrs	22
zs374	65	Female	case05	2020-02-03	2020-02-09	2020-03-02	2020-03-02	symptomatic	2020-03-02		1312	Respiratory secretions	2020-02-10	2020-02-11	2020-02-11	40.54945055	42.52747253	Negative	8	F	case05, F, 65yrs	22
zs374	65	Female	case05	2020-02-03	2020-02-09	2020-03-02	2020-03-02	symptomatic	2020-03-02		2278	Faeces	2020-02-10	2020-03-02	2020-03-02	41.53846154	42.52747253	Negative	28	F	case05, F, 65yrs	22
zs374	65	Female	case05	2020-02-03	2020-02-09	2020-03-02	2020-03-02	symptomatic	2020-03-02		2164	Respiratory secretions	2020-02-10	2020-02-29	2020-02-29	41.53846154	41.53846154	Negative	26	F	case05, F, 65yrs	22
zs374	65	Female	case05	2020-02-03	2020-02-09	2020-03-02	2020-03-02	symptomatic	2020-03-02		2164	Faeces	2020-02-10	2020-02-29	2020-02-29	40.54945055	42.52747253	Negative	26	F	case05, F, 65yrs	22
zs374	65	Female	case05	2020-02-03	2020-02-09	2020-03-02	2020-03-02	symptomatic	2020-03-02		2071	Respiratory secretions	2020-02-10	2020-02-26	2020-02-27	42.52747253	42.52747253	Negative	23	F	case05, F, 65yrs	22
zs374	65	Female	case05	2020-02-03	2020-02-09	2020-03-02	2020-03-02	symptomatic	2020-03-02		1946	Faeces	2020-02-10	2020-02-24	2020-02-24	41.53846154	42.52747253	Negative	21	F	case05, F, 65yrs	22
zs374	65	Female	case05	2020-02-03	2020-02-09	2020-03-02	2020-03-02	symptomatic	2020-03-02		1790	Respiratory secretions	2020-02-10	2020-02-21	2020-02-21	41.53846154	40.54945055	Negative	18	F	case05, F, 65yrs	22
zs374	65	Female	case05	2020-02-03	2020-02-09	2020-03-02	2020-03-02	symptomatic	2020-03-02		1658	Respiratory secretions	2020-02-10	2020-02-17	2020-02-17	41.53846154	40.54945055	Negative	14	F	case05, F, 65yrs	22
zs374	65	Female	case05	2020-02-03	2020-02-09	2020-03-02	2020-03-02	symptomatic	2020-03-02		1579	Faeces	2020-02-10	2020-02-15	2020-02-15	40.54945055	41.53846154	Negative	12	F	case05, F, 65yrs	22
zs374	65	Female	case05	2020-02-03	2020-02-09	2020-03-02	2020-03-02	symptomatic	2020-03-02		1525	Faeces	2020-02-10	2020-02-13	2020-02-14	42.52747253	41.53846154	Negative	10	F	case05, F, 65yrs	22
zs374	65	Female	case05	2020-02-03	2020-02-09	2020-03-02	2020-03-02	symptomatic	2020-03-02		1290	Respiratory secretions	2020-02-10	2020-02-10	2020-02-11	40.54945055	40.54945055	Negative	7	F	case05, F, 65yrs	22
zs375	57	Male	NA	NA	NA	NA	NA	NA	NA	NA	459	Respiratory secretions	2020-01-26	2020-01-30	2020-01-30	42.52747253	42.52747253	Negative	NA	M	NANA, M, 57yrs	2
zs375	57	Male	NA	NA	NA	NA	NA	NA	NA	NA	388	Respiratory secretions	2020-01-26	2020-01-29	2020-01-29	42.52747253	41.53846154	Negative	NA	M	NANA, M, 57yrs	2
zs376	47	Male	NA	NA	NA	NA	NA	NA	NA	NA	458	Respiratory secretions	2020-01-26	2020-01-30	2020-01-30	40.54945055	41.53846154	Negative	NA	M	NANA, M, 47yrs	2
zs376	47	Male	NA	NA	NA	NA	NA	NA	NA	NA	385	Respiratory secretions	2020-01-26	2020-01-29	2020-01-29	41.53846154	42.52747253	Negative	NA	M	NANA, M, 47yrs	2
zs377	57	Male	NA	NA	NA	NA	NA	NA	NA	NA	457	Respiratory secretions	NA	2020-01-29	2020-01-30	41.53846154	40.54945055	Negative	NA	M	NANA, M, 57yrs	1
zs378	67	Male	NA	NA	NA	NA	NA	NA	NA	NA	1477	Respiratory secretions	2020-02-11	2020-02-13	2020-02-13	41.53846154	42.52747253	Negative	NA	M	NANA, M, 67yrs	1
zs379	34	Male	NA	NA	NA	NA	NA	NA	NA	NA	776	Respiratory secretions	NA	2020-02-03	2020-02-03	41.53846154	40.54945055	Negative	NA	M	NANA, M, 34yrs	2
zs379	34	Male	NA	NA	NA	NA	NA	NA	NA	NA	655	Respiratory secretions	NA	2020-02-02	2020-02-02	42.52747253	41.53846154	Negative	NA	M	NANA, M, 34yrs	2
zs380	39	Male	NA	NA	NA	NA	NA	NA	NA	NA	443	Respiratory secretions	2020-01-30	2020-01-30	2020-01-30	41.53846154	40.54945055	Negative	NA	M	NANA, M, 39yrs	1
zs381	5	Female	NA	NA	NA	NA	NA	NA	NA	NA	1949	Respiratory secretions	NA	2020-02-24	2020-02-24	42.52747253	40.54945055	Negative	NA	F	NANA, F, 5yrs	1
zs382	23	Male	NA	NA	NA	NA	NA	NA	NA	NA	1435	Respiratory secretions	NA	2020-02-12	2020-02-12	41.53846154	41.53846154	Negative	NA	M	NANA, M, 23yrs	1
zs383	58	Female	NA	NA	NA	NA	NA	NA	NA	NA	178	Respiratory secretions	2020-01-26	2020-01-26	2020-01-26	42.52747253	42.52747253	Negative	NA	F	NANA, F, 58yrs	2
zs383	58	Female	NA	NA	NA	NA	NA	NA	NA	NA	288	Respiratory secretions	2020-01-26	2020-01-27	2020-01-27	42.52747253	42.52747253	Negative	NA	F	NANA, F, 58yrs	2
zs384	35	Male	NA	NA	NA	NA	NA	NA	NA	NA	1947	Respiratory secretions	NA	2020-02-24	2020-02-24	42.52747253	42.52747253	Negative	NA	M	NANA, M, 35yrs	2
zs384	35	Male	NA	NA	NA	NA	NA	NA	NA	NA	1947	Faeces	NA	2020-02-24	2020-02-24	41.53846154	41.53846154	Negative	NA	M	NANA, M, 35yrs	2
zs385	27	Male	NA	NA	NA	NA	NA	NA	NA	NA	2314	Respiratory secretions	NA	2020-03-02	2020-03-02	42.52747253	42.52747253	Negative	NA	M	NANA, M, 27yrs	2
zs385	27	Male	NA	NA	NA	NA	NA	NA	NA	NA	2314	Faeces	NA	2020-03-02	2020-03-02	42.52747253	41.53846154	Negative	NA	M	NANA, M, 27yrs	2
zs386	NA	Male	NA	NA	NA	NA	NA	NA	NA	NA	872	Respiratory secretions	NA	2020-02-04	2020-02-05	41.53846154	42.52747253	Negative	NA	M	NANA, M, NAyrs	1
zs387	22	Female	NA	NA	NA	NA	NA	NA	NA	NA	1224	Respiratory secretions	2020-02-07	2020-02-10	2020-02-10	40.54945055	40.54945055	Negative	NA	F	NANA, F, 22yrs	2
zs387	22	Female	NA	NA	NA	NA	NA	NA	NA	NA	1097	Respiratory secretions	2020-02-07	2020-02-08	2020-02-08	41.53846154	42.52747253	Negative	NA	F	NANA, F, 22yrs	2
zs388	3	Male	NA	NA	NA	NA	NA	NA	NA	NA	663	Respiratory secretions	2020-01-28	2020-02-02	2020-02-02	40.54945055	41.53846154	Negative	NA	M	NANA, M, 3yrs	1
zs389	48	Male	NA	NA	NA	NA	NA	NA	NA	NA	1957	Respiratory secretions	2020-02-20	2020-02-24	2020-02-24	40.54945055	40.54945055	Negative	NA	M	NANA, M, 48yrs	1
zs390	43	Female	NA	NA	NA	NA	NA	NA	NA	NA	819	Respiratory secretions	NA	2020-02-04	2020-02-04	42.52747253	41.53846154	Negative	NA	F	NANA, F, 43yrs	2
zs390	43	Female	NA	NA	NA	NA	NA	NA	NA	NA	109	Respiratory secretions	NA	2020-01-24	2020-01-25	40.54945055	42.52747253	Negative	NA	F	NANA, F, 43yrs	2
zs391	67	Female	NA	NA	NA	NA	NA	NA	NA	NA	1921	Respiratory secretions	2020-02-20	2020-02-23	2020-02-23	41.53846154	40.54945055	Negative	NA	F	NANA, F, 67yrs	2
zs391	67	Female	NA	NA	NA	NA	NA	NA	NA	NA	1813	Respiratory secretions	2020-02-20	2020-02-21	2020-02-21	41.53846154	41.53846154	Negative	NA	F	NANA, F, 67yrs	2
zs392	43	Male	NA	NA	NA	NA	NA	NA	NA	NA	1255	Respiratory secretions	NA	2020-02-10	2020-02-10	40.54945055	42.52747253	Negative	NA	M	NANA, M, 43yrs	1
zs393	51	Female	NA	NA	NA	NA	NA	NA	NA	NA	1941	Respiratory secretions	2020-02-20	2020-02-24	2020-02-24	40.54945055	41.53846154	Negative	NA	F	NANA, F, 51yrs	1
zs394	45	Male	NA	NA	NA	NA	NA	NA	NA	NA	1161	Respiratory secretions	2020-02-06	2020-02-09	2020-02-09	40.54945055	41.53846154	Negative	NA	M	NANA, M, 45yrs	1
zs395	45	Male	NA	NA	NA	NA	NA	NA	NA	NA	1016	Respiratory secretions	2020-02-06	2020-02-06	2020-02-07	42.52747253	42.52747253	Negative	NA	M	NANA, M, 45yrs	1
zs396	42	Female	NA	NA	NA	NA	NA	NA	NA	NA	583	Respiratory secretions	2020-01-29	2020-01-31	2020-02-01	42.52747253	41.53846154	Negative	NA	F	NANA, F, 42yrs	1
zs397	NA	Male	NA	NA	NA	NA	NA	NA	NA	NA	1662	Respiratory secretions	2020-02-14	2020-02-17	2020-02-18	40.54945055	41.53846154	Negative	NA	M	NANA, M, NAyrs	1
zs398	55	Male	NA	NA	NA	NA	NA	NA	NA	NA	2248	Respiratory secretions	2020-03-01	2020-03-01	2020-03-01	42.52747253	41.53846154	Negative	NA	M	NANA, M, 55yrs	1
zs399	87	Female	NA	NA	NA	NA	NA	NA	NA	NA	2296	Respiratory secretions	2020-03-02	2020-03-02	2020-03-02	42.52747253	40.54945055	Negative	NA	F	NANA, F, 87yrs	1
zs400	34	Female	NA	NA	NA	NA	NA	NA	NA	NA	16	Respiratory secretions	2020-01-17	2020-01-21	2020-01-21	42.52747253	42.52747253	Negative	NA	F	NANA, F, 34yrs	1
zs401	NA	Female	NA	NA	NA	NA	NA	NA	NA	NA	821	Respiratory secretions	NA	2020-02-04	2020-02-04	42.52747253	41.53846154	Negative	NA	F	NANA, F, NAyrs	2
zs401	NA	Female	NA	NA	NA	NA	NA	NA	NA	NA	213	Respiratory secretions	NA	2020-01-26	2020-01-26	42.52747253	40.54945055	Negative	NA	F	NANA, F, NAyrs	2
zs402	35	Male	NA	NA	NA	NA	NA	NA	NA	NA	540	Respiratory secretions	NA	2020-01-31	2020-01-31	41.53846154	41.53846154	Negative	NA	M	NANA, M, 35yrs	3
zs402	35	Male	NA	NA	NA	NA	NA	NA	NA	NA	945	Respiratory secretions	NA	2020-02-06	2020-02-06	42.52747253	40.54945055	Negative	NA	M	NANA, M, 35yrs	3
zs402	35	Male	NA	NA	NA	NA	NA	NA	NA	NA	370	Respiratory secretions	NA	2020-01-28	2020-01-29	42.52747253	41.53846154	Negative	NA	M	NANA, M, 35yrs	3
zs403	26	Male	NA	NA	NA	NA	NA	NA	NA	NA	39	Respiratory secretions	2020-01-22	2020-01-22	2020-01-22	41.53846154	40.54945055	Negative	NA	M	NANA, M, 26yrs	1
zs404	45	Female	NA	NA	NA	NA	NA	NA	NA	NA	897	Respiratory secretions	2020-01-28	2020-02-04	2020-02-05	41.53846154	41.53846154	Negative	NA	F	NANA, F, 45yrs	2
zs404	45	Female	NA	NA	NA	NA	NA	NA	NA	NA	665	Respiratory secretions	2020-01-28	2020-02-02	2020-02-02	41.53846154	41.53846154	Negative	NA	F	NANA, F, 45yrs	2
zs405	24	Female	NA	NA	NA	NA	NA	NA	NA	NA	58	Respiratory secretions	2020-01-21	2020-01-23	2020-01-23	40.54945055	40.54945055	Negative	NA	F	NANA, F, 24yrs	2
zs405	24	Female	NA	NA	NA	NA	NA	NA	NA	NA	24	Respiratory secretions	2020-01-21	2020-01-21	2020-01-21	42.52747253	41.53846154	Negative	NA	F	NANA, F, 24yrs	2
zs406	41	Male	NA	NA	NA	NA	NA	NA	NA	NA	2025	Respiratory secretions	2020-02-08	2020-02-26	2020-02-26	41.53846154	41.53846154	Negative	NA	M	NANA, M, 41yrs	4
zs406	41	Male	NA	NA	NA	NA	NA	NA	NA	NA	1893	Respiratory secretions	2020-02-08	2020-02-23	2020-02-23	40.54945055	42.52747253	Negative	NA	M	NANA, M, 41yrs	4
zs406	41	Male	NA	NA	NA	NA	NA	NA	NA	NA	1293	Respiratory secretions	2020-02-08	2020-02-10	2020-02-11	42.52747253	40.54945055	Negative	NA	M	NANA, M, 41yrs	4
zs406	41	Male	NA	NA	NA	NA	NA	NA	NA	NA	1138	Respiratory secretions	2020-02-08	2020-02-08	2020-02-09	42.52747253	41.53846154	Negative	NA	M	NANA, M, 41yrs	4
zs407	36	Male	NA	NA	NA	NA	NA	NA	NA	NA	154	Respiratory secretions	NA	2020-01-25	2020-01-25	40.54945055	41.53846154	Negative	NA	M	NANA, M, 36yrs	2
zs407	36	Male	NA	NA	NA	NA	NA	NA	NA	NA	21	Respiratory secretions	NA	2020-01-21	2020-01-21	42.52747253	42.52747253	Negative	NA	M	NANA, M, 36yrs	2
zs408	83	Female	NA	NA	NA	NA	NA	NA	NA	NA	1425	Respiratory secretions	2020-02-03	2020-02-12	2020-02-12	40.54945055	42.52747253	Negative	NA	F	NANA, F, 83yrs	1
zs409	52	Male	NA	NA	NA	NA	NA	NA	NA	NA	1392	Respiratory secretions	NA	2020-02-11	2020-02-12	41.53846154	42.52747253	Negative	NA	M	NANA, M, 52yrs	1
zs410	24	Female	NA	NA	NA	NA	NA	NA	NA	NA	1745	Respiratory secretions	2020-02-19	2020-02-19	2020-02-20	41.53846154	42.52747253	Negative	NA	F	NANA, F, 24yrs	1
zs411	51	Male	NA	NA	NA	NA	NA	NA	NA	NA	1430	Respiratory secretions	NA	2020-02-12	2020-02-12	41.53846154	40.54945055	Negative	NA	M	NANA, M, 51yrs	1
zs412	75	Female	NA	NA	NA	NA	NA	NA	NA	NA	2288	Respiratory secretions	NA	2020-03-02	2020-03-02	40.54945055	42.52747253	Negative	NA	F	NANA, F, 75yrs	1
zs413	92	Female	NA	NA	NA	NA	NA	NA	NA	NA	1840	Respiratory secretions	2020-02-22	2020-02-22	2020-02-22	40.54945055	41.53846154	Negative	NA	F	NANA, F, 92yrs	1
zs414	7	Female	NA	NA	NA	NA	NA	NA	NA	NA	411	Respiratory secretions	2020-01-29	2020-01-29	2020-01-29	41.53846154	42.52747253	Negative	NA	F	NANA, F, 7yrs	1
zs415	26	Female	NA	NA	NA	NA	NA	NA	NA	NA	270	Respiratory secretions	2020-01-12	2020-01-26	2020-01-27	40.54945055	42.52747253	Negative	NA	F	NANA, F, 26yrs	2
zs415	26	Female	NA	NA	NA	NA	NA	NA	NA	NA	159	Respiratory secretions	2020-01-12	2020-01-24	2020-01-25	40.54945055	40.54945055	Negative	NA	F	NANA, F, 26yrs	2
zs416	41	Male	NA	NA	NA	NA	NA	NA	NA	NA	1232	Respiratory secretions	2020-02-08	2020-02-10	2020-02-10	40.54945055	42.52747253	Negative	NA	M	NANA, M, 41yrs	2
zs416	41	Male	NA	NA	NA	NA	NA	NA	NA	NA	1214	Respiratory secretions	2020-02-08	2020-02-09	2020-02-10	41.53846154	42.52747253	Negative	NA	M	NANA, M, 41yrs	2
zs417	42	Male	NA	NA	NA	NA	NA	NA	NA	NA	1174	Respiratory secretions	2020-02-08	2020-02-08	2020-02-09	40.54945055	41.53846154	Negative	NA	M	NANA, M, 42yrs	1
zs418	59	Male	NA	NA	NA	NA	NA	NA	NA	NA	1362	Respiratory secretions	2020-02-02	2020-02-11	2020-02-12	42.52747253	40.54945055	Negative	NA	M	NANA, M, 59yrs	2
zs418	59	Male	NA	NA	NA	NA	NA	NA	NA	NA	1222	Respiratory secretions	2020-02-02	2020-02-09	2020-02-10	41.53846154	40.54945055	Negative	NA	M	NANA, M, 59yrs	2
zs419	82	Male	NA	NA	NA	NA	NA	NA	NA	NA	1205	Respiratory secretions	2020-02-08	2020-02-09	2020-02-09	41.53846154	40.54945055	Negative	NA	M	NANA, M, 82yrs	2
zs419	82	Male	NA	NA	NA	NA	NA	NA	NA	NA	1123	Respiratory secretions	2020-02-08	2020-02-08	2020-02-08	42.52747253	42.52747253	Negative	NA	M	NANA, M, 82yrs	2
zs420	29	Female	NA	NA	NA	NA	NA	NA	NA	NA	754	Respiratory secretions	NA	2020-02-03	2020-02-03	42.52747253	42.52747253	Negative	NA	F	NANA, F, 29yrs	2
zs420	29	Female	NA	NA	NA	NA	NA	NA	NA	NA	647	Respiratory secretions	NA	2020-02-01	2020-02-02	40.54945055	42.52747253	Negative	NA	F	NANA, F, 29yrs	2
zs421	5	Female	NA	NA	NA	NA	NA	NA	NA	NA	903	Respiratory secretions	NA	2020-02-05	2020-02-05	40.54945055	40.54945055	Negative	NA	F	NANA, F, 5yrs	1
zs422	65	Male	NA	NA	NA	NA	NA	NA	NA	NA	1688	Respiratory secretions	2020-02-11	2020-02-14	2020-02-18	42.52747253	40.54945055	Negative	NA	M	NANA, M, 65yrs	1
zs423	2	Female	NA	NA	NA	NA	NA	NA	NA	NA	544	Respiratory secretions	2020-01-28	2020-01-31	2020-01-31	41.53846154	42.52747253	Negative	NA	F	NANA, F, 2yrs	2
zs423	2	Female	NA	NA	NA	NA	NA	NA	NA	NA	377	Respiratory secretions	2020-01-28	2020-01-29	2020-01-29	41.53846154	41.53846154	Negative	NA	F	NANA, F, 2yrs	2
zs424	30	Male	NA	NA	NA	NA	NA	NA	NA	NA	1918	Respiratory secretions	2020-02-21	2020-02-23	2020-02-23	40.54945055	40.54945055	Negative	NA	M	NANA, M, 30yrs	2
zs424	30	Male	NA	NA	NA	NA	NA	NA	NA	NA	1817	Respiratory secretions	2020-02-21	2020-02-21	2020-02-22	41.53846154	40.54945055	Negative	NA	M	NANA, M, 30yrs	2
zs425	59	Male	NA	NA	NA	NA	NA	NA	NA	NA	981	Respiratory secretions	NA	2020-02-06	2020-02-06	40.54945055	40.54945055	Negative	NA	M	NANA, M, 59yrs	2
zs425	59	Male	NA	NA	NA	NA	NA	NA	NA	NA	902	Respiratory secretions	NA	2020-02-05	2020-02-05	40.54945055	41.53846154	Negative	NA	M	NANA, M, 59yrs	2
zs426	43	Female	NA	NA	NA	NA	NA	NA	NA	NA	263	Respiratory secretions	NA	2020-01-27	2020-01-27	40.54945055	41.53846154	Negative	NA	F	NANA, F, 43yrs	1
zs427	34	Male	NA	NA	NA	NA	NA	NA	NA	NA	2019	Respiratory secretions	NA	2020-02-25	2020-02-25	40.54945055	41.53846154	Negative	NA	M	NANA, M, 34yrs	1
zs428	42	Female	NA	NA	NA	NA	NA	NA	NA	NA	138	Respiratory secretions	NA	2020-01-25	2020-01-25	41.53846154	41.53846154	Negative	NA	F	NANA, F, 42yrs	1
zs429	91	Male	NA	NA	NA	NA	NA	NA	NA	NA	1711	Respiratory secretions	2020-02-19	2020-02-19	2020-02-19	41.53846154	40.54945055	Negative	NA	M	NANA, M, 91yrs	1
zs430	NA	Male	NA	NA	NA	NA	NA	NA	NA	NA	2301	Respiratory secretions	NA	2020-03-02	2020-03-02	41.53846154	40.54945055	Negative	NA	M	NANA, M, NAyrs	1
zs431	25	Male	NA	NA	NA	NA	NA	NA	NA	NA	1270	Respiratory secretions	2020-02-05	2020-02-10	2020-02-10	42.52747253	42.52747253	Negative	NA	M	NANA, M, 25yrs	2
zs431	25	Male	NA	NA	NA	NA	NA	NA	NA	NA	1088	Respiratory secretions	2020-02-05	2020-02-07	2020-02-08	42.52747253	40.54945055	Negative	NA	M	NANA, M, 25yrs	2
zs432	NA	Female	NA	NA	NA	NA	NA	NA	NA	NA	127	Respiratory secretions	NA	2020-01-25	2020-01-25	42.52747253	40.54945055	Negative	NA	F	NANA, F, NAyrs	1
zs433	63	Male	NA	NA	NA	NA	NA	NA	NA	NA	927	Respiratory secretions	2020-02-05	2020-02-05	2020-02-05	40.54945055	40.54945055	Negative	NA	M	NANA, M, 63yrs	1
zs434	85	Male	NA	NA	NA	NA	NA	NA	NA	NA	720	Respiratory secretions	2020-02-02	2020-02-02	2020-02-02	40.54945055	42.52747253	Negative	NA	M	NANA, M, 85yrs	1
zs435	NA	Male	NA	NA	NA	NA	NA	NA	NA	NA	1484	Respiratory secretions	NA	2020-02-12	2020-02-13	40.54945055	41.53846154	Negative	NA	M	NANA, M, NAyrs	2
zs435	NA	Male	NA	NA	NA	NA	NA	NA	NA	NA	1484	Faeces	NA	2020-02-12	2020-02-13	40.54945055	42.52747253	Negative	NA	M	NANA, M, NAyrs	2
zs436	NA	Female	NA	NA	NA	NA	NA	NA	NA	NA	487	Respiratory secretions	NA	2020-01-30	2020-01-30	41.53846154	41.53846154	Negative	NA	F	NANA, F, NAyrs	1
zs437	33	Male	NA	NA	NA	NA	NA	NA	NA	NA	750	Respiratory secretions	2020-01-29	2020-02-03	2020-02-03	40.54945055	41.53846154	Negative	NA	M	NANA, M, 33yrs	2
zs437	33	Male	NA	NA	NA	NA	NA	NA	NA	NA	582	Respiratory secretions	2020-01-29	2020-01-31	2020-02-01	40.54945055	42.52747253	Negative	NA	M	NANA, M, 33yrs	2
zs438	33	Female	NA	NA	NA	NA	NA	NA	NA	NA	1103	Respiratory secretions	2020-02-03	2020-02-08	2020-02-08	42.52747253	41.53846154	Negative	NA	F	NANA, F, 33yrs	2
zs438	33	Female	NA	NA	NA	NA	NA	NA	NA	NA	966	Respiratory secretions	2020-02-03	2020-02-06	2020-02-06	40.54945055	41.53846154	Negative	NA	F	NANA, F, 33yrs	2
zs439	29	Female	NA	NA	NA	NA	NA	NA	NA	NA	1351	Respiratory secretions	NA	2020-02-11	2020-02-12	40.54945055	40.54945055	Negative	NA	F	NANA, F, 29yrs	2
zs439	29	Female	NA	NA	NA	NA	NA	NA	NA	NA	924	Respiratory secretions	NA	2020-02-05	2020-02-05	40.54945055	42.52747253	Negative	NA	F	NANA, F, 29yrs	2
zs440	NA	Male	NA	NA	NA	NA	NA	NA	NA	NA	1040	Respiratory secretions	NA	2020-02-07	2020-02-07	42.52747253	41.53846154	Negative	NA	M	NANA, M, NAyrs	1
zs441	53	Male	NA	NA	NA	NA	NA	NA	NA	NA	2212	Respiratory secretions	NA	2020-03-01	2020-03-01	40.54945055	40.54945055	Negative	NA	M	NANA, M, 53yrs	1
zs442	27	Female	NA	NA	NA	NA	NA	NA	NA	NA	1240	Respiratory secretions	NA	2020-02-10	2020-02-10	41.53846154	42.52747253	Negative	NA	F	NANA, F, 27yrs	1
zs443	56	Female	NA	NA	NA	NA	NA	NA	NA	NA	214	Respiratory secretions	2020-01-22	2020-01-26	2020-01-26	42.52747253	42.52747253	Negative	NA	F	NANA, F, 56yrs	1
zs444	32	Female	NA	NA	NA	NA	NA	NA	NA	NA	2290	Respiratory secretions	NA	2020-03-02	2020-03-02	42.52747253	42.52747253	Negative	NA	F	NANA, F, 32yrs	1
zs445	1	Male	NA	NA	NA	NA	NA	NA	NA	NA	2202	Faeces	2020-02-23	2020-02-29	2020-02-29	42.52747253	42.52747253	Negative	NA	M	NANA, M, 1yrs	4
zs445	1	Male	NA	NA	NA	NA	NA	NA	NA	NA	2129	Respiratory secretions	2020-02-23	2020-02-28	2020-02-28	41.53846154	40.54945055	Negative	NA	M	NANA, M, 1yrs	4
zs445	1	Male	NA	NA	NA	NA	NA	NA	NA	NA	2055	Respiratory secretions	2020-02-23	2020-02-26	2020-02-26	40.54945055	42.52747253	Negative	NA	M	NANA, M, 1yrs	4
zs445	1	Male	NA	NA	NA	NA	NA	NA	NA	NA	2055	Faeces	2020-02-23	2020-02-26	2020-02-26	40.54945055	41.53846154	Negative	NA	M	NANA, M, 1yrs	4
zs446	59	Male	NA	NA	NA	NA	NA	NA	NA	NA	2049	Respiratory secretions	2020-02-26	2020-02-26	2020-02-26	41.53846154	42.52747253	Negative	NA	M	NANA, M, 59yrs	1
zs447	50	Male	NA	NA	NA	NA	NA	NA	NA	NA	1674	Respiratory secretions	NA	2020-02-18	2020-02-18	41.53846154	40.54945055	Negative	NA	M	NANA, M, 50yrs	2
zs447	50	Male	NA	NA	NA	NA	NA	NA	NA	NA	1609	Respiratory secretions	NA	2020-02-16	2020-02-16	40.54945055	40.54945055	Negative	NA	M	NANA, M, 50yrs	2
zs448	38	Female	NA	NA	NA	NA	NA	NA	NA	NA	559	Respiratory secretions	2020-01-31	2020-01-31	2020-01-31	41.53846154	41.53846154	Negative	NA	F	NANA, F, 38yrs	1
zs449	41	Male	NA	NA	NA	NA	NA	NA	NA	NA	1510	Respiratory secretions	2020-02-12	2020-02-13	2020-02-13	41.53846154	40.54945055	Negative	NA	M	NANA, M, 41yrs	1
zs450	41	Male	NA	NA	NA	NA	NA	NA	NA	NA	609	Respiratory secretions	NA	2020-02-01	2020-02-01	40.54945055	42.52747253	Negative	NA	M	NANA, M, 41yrs	1
zs451	62	Female	NA	NA	NA	NA	NA	NA	NA	NA	1687	Respiratory secretions	2020-02-11	2020-02-14	2020-02-18	40.54945055	42.52747253	Negative	NA	F	NANA, F, 62yrs	1
zs452	NA	Female	NA	NA	NA	NA	NA	NA	NA	NA	587	Respiratory secretions	NA	2020-02-01	2020-02-01	41.53846154	41.53846154	Negative	NA	F	NANA, F, NAyrs	1
zs453	2	Male	NA	NA	NA	NA	NA	NA	NA	NA	2339	Respiratory secretions	2020-03-01	2020-03-02	2020-03-03	42.52747253	42.52747253	Negative	NA	M	NANA, M, 2yrs	1
zs454	57	Female	NA	NA	NA	NA	NA	NA	NA	NA	1530	Respiratory secretions	2020-02-11	2020-02-14	2020-02-14	41.53846154	41.53846154	Negative	NA	F	NANA, F, 57yrs	1
zs455	19	Male	NA	NA	NA	NA	NA	NA	NA	NA	42	Respiratory secretions	2020-01-21	2020-01-22	2020-01-22	40.54945055	40.54945055	Negative	NA	M	NANA, M, 19yrs	1
zs456	28	Male	NA	NA	NA	NA	NA	NA	NA	NA	215	Respiratory secretions	2020-01-19	2020-01-26	2020-01-26	41.53846154	42.52747253	Negative	NA	M	NANA, M, 28yrs	1
zs457	51	Male	NA	NA	NA	NA	NA	NA	NA	NA	2136	Respiratory secretions	2020-02-26	2020-02-28	2020-02-28	42.52747253	40.54945055	Negative	NA	M	NANA, M, 51yrs	2
zs457	51	Male	NA	NA	NA	NA	NA	NA	NA	NA	2083	Respiratory secretions	2020-02-26	2020-02-26	2020-02-27	40.54945055	41.53846154	Negative	NA	M	NANA, M, 51yrs	2
zs458	34	Female	NA	NA	NA	NA	NA	NA	NA	NA	1952	Respiratory secretions	2020-02-22	2020-02-24	2020-02-24	40.54945055	42.52747253	Negative	NA	F	NANA, F, 34yrs	2
zs458	34	Female	NA	NA	NA	NA	NA	NA	NA	NA	1863	Respiratory secretions	2020-02-22	2020-02-22	2020-02-22	41.53846154	40.54945055	Negative	NA	F	NANA, F, 34yrs	2
zs459	4	Male	NA	NA	NA	NA	NA	NA	NA	NA	796	Respiratory secretions	2020-01-29	2020-02-03	2020-02-03	40.54945055	42.52747253	Negative	NA	M	NANA, M, 4yrs	1
zs460	46	Male	NA	NA	NA	NA	NA	NA	NA	NA	608	Respiratory secretions	NA	2020-02-01	2020-02-01	40.54945055	40.54945055	Negative	NA	M	NANA, M, 46yrs	1
zs461	NA	Female	NA	NA	NA	NA	NA	NA	NA	NA	2269	Respiratory secretions	NA	2020-03-02	2020-03-02	40.54945055	42.52747253	Negative	NA	F	NANA, F, NAyrs	2
zs461	NA	Female	NA	NA	NA	NA	NA	NA	NA	NA	2269	Faeces	NA	2020-03-02	2020-03-02	40.54945055	40.54945055	Negative	NA	F	NANA, F, NAyrs	2
zs462	50	Male	NA	NA	NA	NA	NA	NA	NA	NA	2153	Respiratory secretions	2020-02-29	2020-02-29	2020-02-29	40.54945055	40.54945055	Negative	NA	M	NANA, M, 50yrs	1
zs463	35	Female	NA	NA	NA	NA	NA	NA	NA	NA	632	Respiratory secretions	2020-01-28	2020-02-01	2020-02-02	42.52747253	42.52747253	Negative	NA	F	NANA, F, 35yrs	2
zs463	35	Female	NA	NA	NA	NA	NA	NA	NA	NA	449	Respiratory secretions	2020-01-28	2020-01-30	2020-01-30	40.54945055	41.53846154	Negative	NA	F	NANA, F, 35yrs	2
zs464	23	Male	NA	NA	NA	NA	NA	NA	NA	NA	1276	Respiratory secretions	2020-02-09	2020-02-10	2020-02-10	41.53846154	41.53846154	Negative	NA	M	NANA, M, 23yrs	1
zs465	25	Male	NA	NA	NA	NA	NA	NA	NA	NA	791	Respiratory secretions	2020-01-31	2020-02-03	2020-02-03	40.54945055	42.52747253	Negative	NA	M	NANA, M, 25yrs	2
zs465	25	Male	NA	NA	NA	NA	NA	NA	NA	NA	642	Respiratory secretions	2020-01-31	2020-02-01	2020-02-02	42.52747253	42.52747253	Negative	NA	M	NANA, M, 25yrs	2
zs466	30	Male	NA	NA	NA	NA	NA	NA	NA	NA	176	Serum	2020-01-23	2020-01-25	2020-01-26	41.53846154	40.54945055	Negative	NA	M	NANA, M, 30yrs	1
zs467	60	Male	NA	NA	NA	NA	NA	NA	NA	NA	1135	Respiratory secretions	2020-02-01	2020-02-08	2020-02-08	41.53846154	40.54945055	Negative	NA	M	NANA, M, 60yrs	2
zs467	60	Male	NA	NA	NA	NA	NA	NA	NA	NA	910	Respiratory secretions	2020-02-01	2020-02-05	2020-02-05	41.53846154	41.53846154	Negative	NA	M	NANA, M, 60yrs	2
zs468	22	Male	NA	NA	NA	NA	NA	NA	NA	NA	1268	Respiratory secretions	2020-02-05	2020-02-10	2020-02-10	42.52747253	41.53846154	Negative	NA	M	NANA, M, 22yrs	1
zs469	22	Male	NA	NA	NA	NA	NA	NA	NA	NA	1086	Respiratory secretions	2020-02-06	2020-02-07	2020-02-08	40.54945055	40.54945055	Negative	NA	M	NANA, M, 22yrs	1
zs470	51	Female	NA	NA	NA	NA	NA	NA	NA	NA	508	Respiratory secretions	NA	2020-01-30	2020-01-31	40.54945055	40.54945055	Negative	NA	F	NANA, F, 51yrs	1
zs471	34	Male	NA	NA	NA	NA	NA	NA	NA	NA	768	Respiratory secretions	2020-02-01	2020-02-03	2020-02-03	41.53846154	42.52747253	Negative	NA	M	NANA, M, 34yrs	1
zs472	35	Male	NA	NA	NA	NA	NA	NA	NA	NA	890	Respiratory secretions	2020-02-01	2020-02-05	2020-02-05	40.54945055	41.53846154	Negative	NA	M	NANA, M, 35yrs	1
zs473	56	Female	NA	NA	NA	NA	NA	NA	NA	NA	26	Respiratory secretions	2020-01-19	2020-01-21	2020-01-21	42.52747253	42.52747253	Negative	NA	F	NANA, F, 56yrs	1
zs474	27	Male	NA	NA	NA	NA	NA	NA	NA	NA	556	Respiratory secretions	2020-01-30	2020-01-31	2020-01-31	41.53846154	41.53846154	Negative	NA	M	NANA, M, 27yrs	1
zs475	33	Male	NA	NA	NA	NA	NA	NA	NA	NA	1352	Respiratory secretions	2020-02-07	2020-02-11	2020-02-12	42.52747253	41.53846154	Negative	NA	M	NANA, M, 33yrs	2
zs475	33	Male	NA	NA	NA	NA	NA	NA	NA	NA	1192	Respiratory secretions	2020-02-07	2020-02-09	2020-02-09	41.53846154	42.52747253	Negative	NA	M	NANA, M, 33yrs	2
zs476	20	Male	NA	NA	NA	NA	NA	NA	NA	NA	1906	Respiratory secretions	NA	2020-02-23	2020-02-23	42.52747253	42.52747253	Negative	NA	M	NANA, M, 20yrs	1
zs477	33	Male	NA	NA	NA	NA	NA	NA	NA	NA	1980	Respiratory secretions	NA	2020-02-25	2020-02-25	40.54945055	42.52747253	Negative	NA	M	NANA, M, 33yrs	1
zs478	38	Male	NA	NA	NA	NA	NA	NA	NA	NA	1982	Respiratory secretions	2020-02-23	2020-02-25	2020-02-25	42.52747253	42.52747253	Negative	NA	M	NANA, M, 38yrs	2
zs478	38	Male	NA	NA	NA	NA	NA	NA	NA	NA	1890	Respiratory secretions	2020-02-23	2020-02-23	2020-02-23	40.54945055	41.53846154	Negative	NA	M	NANA, M, 38yrs	2
zs479	45	Male	NA	NA	NA	NA	NA	NA	NA	NA	2085	Respiratory secretions	NA	2020-02-26	2020-02-27	41.53846154	42.52747253	Negative	NA	M	NANA, M, 45yrs	1
zs480	21	Male	NA	NA	NA	NA	NA	NA	NA	NA	64	Respiratory secretions	2020-01-23	2020-01-23	2020-01-24	41.53846154	40.54945055	Negative	NA	M	NANA, M, 21yrs	1
zs481	54	Female	NA	NA	NA	NA	NA	NA	NA	NA	1441	Respiratory secretions	NA	2020-02-12	2020-02-13	41.53846154	41.53846154	Negative	NA	F	NANA, F, 54yrs	1
zs482	NA	Male	NA	NA	NA	NA	NA	NA	NA	NA	36	Respiratory secretions	2020-01-22	2020-01-22	2020-01-22	40.54945055	42.52747253	Negative	NA	M	NANA, M, NAyrs	1
zs483	33	Male	NA	NA	NA	NA	NA	NA	NA	NA	495	Respiratory secretions	2020-01-28	2020-01-30	2020-01-31	41.53846154	41.53846154	Negative	NA	M	NANA, M, 33yrs	1
zs484	46	Female	NA	NA	NA	NA	NA	NA	NA	NA	1750	Respiratory secretions	2020-02-16	2020-02-18	2020-02-20	40.54945055	41.53846154	Negative	NA	F	NANA, F, 46yrs	2
zs484	46	Female	NA	NA	NA	NA	NA	NA	NA	NA	1692	Respiratory secretions	2020-02-16	2020-02-18	2020-02-18	42.52747253	41.53846154	Negative	NA	F	NANA, F, 46yrs	2
zs485	26	Female	NA	NA	NA	NA	NA	NA	NA	NA	2070	Respiratory secretions	2020-02-21	2020-02-27	2020-02-27	40.54945055	42.52747253	Negative	NA	F	NANA, F, 26yrs	1
zs486	20	Male	NA	NA	NA	NA	NA	NA	NA	NA	1381	Respiratory secretions	2020-02-04	2020-02-12	2020-02-12	40.54945055	40.54945055	Negative	NA	M	NANA, M, 20yrs	2
zs486	20	Male	NA	NA	NA	NA	NA	NA	NA	NA	1277	Respiratory secretions	2020-02-04	2020-02-10	2020-02-10	40.54945055	40.54945055	Negative	NA	M	NANA, M, 20yrs	2
zs487	31	Male	NA	NA	NA	NA	NA	NA	NA	NA	1370	Respiratory secretions	2020-02-08	2020-02-11	2020-02-12	42.52747253	40.54945055	Negative	NA	M	NANA, M, 31yrs	2
zs487	31	Male	NA	NA	NA	NA	NA	NA	NA	NA	1306	Respiratory secretions	2020-02-08	2020-02-10	2020-02-11	40.54945055	41.53846154	Negative	NA	M	NANA, M, 31yrs	2
zs488	NA	Male	NA	NA	NA	NA	NA	NA	NA	NA	209	Respiratory secretions	NA	2020-01-26	2020-01-26	41.53846154	41.53846154	Negative	NA	M	NANA, M, NAyrs	1
zs489	59	Female	NA	NA	NA	NA	NA	NA	NA	NA	1531	Respiratory secretions	2020-01-20	2020-02-14	2020-02-14	41.53846154	41.53846154	Negative	NA	F	NANA, F, 59yrs	1
zs490	0	Female	NA	NA	NA	NA	NA	NA	NA	NA	38	Respiratory secretions	2020-01-22	2020-01-22	2020-01-22	40.54945055	42.52747253	Negative	NA	F	NANA, F, 0yrs	1
zs491	3	Female	NA	NA	NA	NA	NA	NA	NA	NA	37	Respiratory secretions	2020-01-22	2020-01-22	2020-01-22	40.54945055	41.53846154	Negative	NA	F	NANA, F, 3yrs	1
zs492	57	Female	NA	NA	NA	NA	NA	NA	NA	NA	299	Respiratory secretions	NA	2020-01-27	2020-01-28	40.54945055	42.52747253	Negative	NA	F	NANA, F, 57yrs	1
zs493	48	Female	NA	NA	NA	NA	NA	NA	NA	NA	274	Respiratory secretions	2020-01-27	2020-01-27	2020-01-27	41.53846154	41.53846154	Negative	NA	F	NANA, F, 48yrs	1
zs494	30	Female	NA	NA	NA	NA	NA	NA	NA	NA	32	Respiratory secretions	2020-01-21	2020-01-22	2020-01-22	42.52747253	40.54945055	Negative	NA	F	NANA, F, 30yrs	1
zs495	48	Male	NA	NA	NA	NA	NA	NA	NA	NA	2155	Respiratory secretions	2020-02-29	2020-02-29	2020-02-29	40.54945055	41.53846154	Negative	NA	M	NANA, M, 48yrs	1
zs496	54	Female	NA	NA	NA	NA	NA	NA	NA	NA	196	Respiratory secretions	NA	2020-01-26	2020-01-26	40.54945055	40.54945055	Negative	NA	F	NANA, F, 54yrs	1
zs497	37	Female	NA	NA	NA	NA	NA	NA	NA	NA	1607	Respiratory secretions	NA	2020-02-16	2020-02-16	42.52747253	42.52747253	Negative	NA	F	NANA, F, 37yrs	1
zs498	34	Male	NA	NA	NA	NA	NA	NA	NA	NA	967	Respiratory secretions	2020-02-05	2020-02-06	2020-02-06	41.53846154	41.53846154	Negative	NA	M	NANA, M, 34yrs	1
zs499	6	Male	NA	NA	NA	NA	NA	NA	NA	NA	2121	Respiratory secretions	2020-02-21	2020-02-25	2020-02-28	42.52747253	40.54945055	Negative	NA	M	NANA, M, 6yrs	1
zs500	21	Male	NA	NA	NA	NA	NA	NA	NA	NA	1848	Respiratory secretions	NA	2020-02-22	2020-02-22	42.52747253	40.54945055	Negative	NA	M	NANA, M, 21yrs	1
zs501	39	Female	NA	NA	NA	NA	NA	NA	NA	NA	926	Respiratory secretions	2020-02-01	2020-02-05	2020-02-05	42.52747253	40.54945055	Negative	NA	F	NANA, F, 39yrs	1
zs502	43	Male	NA	NA	NA	NA	NA	NA	NA	NA	1245	Respiratory secretions	NA	2020-02-10	2020-02-10	41.53846154	40.54945055	Negative	NA	M	NANA, M, 43yrs	1
zs503	27	Female	NA	NA	NA	NA	NA	NA	NA	NA	1554	Respiratory secretions	NA	2020-02-14	2020-02-14	42.52747253	40.54945055	Negative	NA	F	NANA, F, 27yrs	1
zs504	47	Male	NA	NA	NA	NA	NA	NA	NA	NA	2208	Respiratory secretions	2020-02-28	2020-02-29	2020-02-29	41.53846154	41.53846154	Negative	NA	M	NANA, M, 47yrs	4
zs504	47	Male	NA	NA	NA	NA	NA	NA	NA	NA	2208	Faeces	2020-02-28	2020-02-29	2020-02-29	40.54945055	40.54945055	Negative	NA	M	NANA, M, 47yrs	4
zs504	47	Male	NA	NA	NA	NA	NA	NA	NA	NA	2313	Respiratory secretions	2020-02-28	2020-03-02	2020-03-02	42.52747253	42.52747253	Negative	NA	M	NANA, M, 47yrs	4
zs504	47	Male	NA	NA	NA	NA	NA	NA	NA	NA	2313	Faeces	2020-02-28	2020-03-02	2020-03-02	41.53846154	41.53846154	Negative	NA	M	NANA, M, 47yrs	4
zs505	11	Male	NA	NA	NA	NA	NA	NA	NA	NA	751	Faeces	NA	2020-02-03	2020-02-03	40.54945055	41.53846154	Negative	NA	M	NANA, M, 11yrs	1
zs506	NA	Male	NA	NA	NA	NA	NA	NA	NA	NA	471	Respiratory secretions	NA	2020-01-30	2020-01-30	41.53846154	41.53846154	Negative	NA	M	NANA, M, NAyrs	1
zs507	32	Male	NA	NA	NA	NA	NA	NA	NA	NA	2344	Respiratory secretions	2020-03-01	2020-03-02	2020-03-03	42.52747253	42.52747253	Negative	NA	M	NANA, M, 32yrs	1
zs508	NA	Female	NA	NA	NA	NA	NA	NA	NA	NA	869	Respiratory secretions	NA	2020-02-04	2020-02-05	40.54945055	41.53846154	Negative	NA	F	NANA, F, NAyrs	1
zs509	NA	Female	NA	NA	NA	NA	NA	NA	NA	NA	490	Respiratory secretions	NA	2020-01-30	2020-01-30	42.52747253	40.54945055	Negative	NA	F	NANA, F, NAyrs	1
zs510	35	Male	NA	NA	NA	NA	NA	NA	NA	NA	430	Respiratory secretions	2020-01-28	2020-01-29	2020-01-30	40.54945055	41.53846154	Negative	NA	M	NANA, M, 35yrs	1
zs511	40	Male	NA	NA	NA	NA	NA	NA	NA	NA	1502	Respiratory secretions	2020-02-11	2020-02-13	2020-02-13	42.52747253	41.53846154	Negative	NA	M	NANA, M, 40yrs	1
zs512	22	Female	NA	NA	NA	NA	NA	NA	NA	NA	65	Respiratory secretions	2020-01-23	2020-01-23	2020-01-24	42.52747253	41.53846154	Negative	NA	F	NANA, F, 22yrs	2
zs512	22	Female	NA	NA	NA	NA	NA	NA	NA	NA	147	Respiratory secretions	2020-01-23	2020-01-25	2020-01-25	40.54945055	40.54945055	Negative	NA	F	NANA, F, 22yrs	2
zs513	48	Male	NA	NA	NA	NA	NA	NA	NA	NA	2227	Respiratory secretions	2020-02-29	2020-02-29	2020-03-01	40.54945055	40.54945055	Negative	NA	M	NANA, M, 48yrs	1
zs514	19	Male	NA	NA	NA	NA	NA	NA	NA	NA	1183	Respiratory secretions	2020-02-06	2020-02-09	2020-02-09	42.52747253	42.52747253	Negative	NA	M	NANA, M, 19yrs	2
zs514	19	Male	NA	NA	NA	NA	NA	NA	NA	NA	1090	Respiratory secretions	2020-02-06	2020-02-07	2020-02-08	40.54945055	42.52747253	Negative	NA	M	NANA, M, 19yrs	2
zs515	17	Female	NA	NA	NA	NA	NA	NA	NA	NA	2218	Respiratory secretions	NA	2020-03-01	2020-03-01	40.54945055	40.54945055	Negative	NA	F	NANA, F, 17yrs	2
zs515	17	Female	NA	NA	NA	NA	NA	NA	NA	NA	2189	Respiratory secretions	NA	2020-02-29	2020-02-29	40.54945055	42.52747253	Negative	NA	F	NANA, F, 17yrs	2
zs516	NA	Male	NA	NA	NA	NA	NA	NA	NA	NA	677	Respiratory secretions	NA	2020-02-02	2020-02-02	40.54945055	41.53846154	Negative	NA	M	NANA, M, NAyrs	1
zs517	NA	Female	NA	NA	NA	NA	NA	NA	NA	NA	1080	Respiratory secretions	NA	2020-02-07	2020-02-08	40.54945055	41.53846154	Negative	NA	F	NANA, F, NAyrs	1
zs518	39	Male	NA	NA	NA	NA	NA	NA	NA	NA	2297	Respiratory secretions	2020-03-01	2020-03-02	2020-03-02	40.54945055	42.52747253	Negative	NA	M	NANA, M, 39yrs	1
zs519	47	Male	NA	NA	NA	NA	NA	NA	NA	NA	2256	Respiratory secretions	2020-02-26	2020-03-01	2020-03-01	41.53846154	41.53846154	Negative	NA	M	NANA, M, 47yrs	3
zs519	47	Male	NA	NA	NA	NA	NA	NA	NA	NA	2256	Faeces	2020-02-26	2020-03-01	2020-03-01	41.53846154	42.52747253	Negative	NA	M	NANA, M, 47yrs	3
zs519	47	Male	NA	NA	NA	NA	NA	NA	NA	NA	2122	Respiratory secretions	2020-02-26	2020-02-28	2020-02-28	40.54945055	41.53846154	Negative	NA	M	NANA, M, 47yrs	3
zs520	31	Male	NA	NA	NA	NA	NA	NA	NA	NA	1665	Respiratory secretions	2020-02-16	2020-02-17	2020-02-18	41.53846154	41.53846154	Negative	NA	M	NANA, M, 31yrs	2
zs520	31	Male	NA	NA	NA	NA	NA	NA	NA	NA	1631	Respiratory secretions	2020-02-16	2020-02-16	2020-02-17	41.53846154	42.52747253	Negative	NA	M	NANA, M, 31yrs	2
zs521	28	Male	NA	NA	NA	NA	NA	NA	NA	NA	2003	Respiratory secretions	NA	2020-02-25	2020-02-25	40.54945055	41.53846154	Negative	NA	M	NANA, M, 28yrs	2
zs521	28	Male	NA	NA	NA	NA	NA	NA	NA	NA	1884	Respiratory secretions	NA	2020-02-23	2020-02-23	42.52747253	42.52747253	Negative	NA	M	NANA, M, 28yrs	2
zs522	26	Female	NA	NA	NA	NA	NA	NA	NA	NA	1831	Respiratory secretions	2020-02-17	2020-02-22	2020-02-22	41.53846154	41.53846154	Negative	NA	F	NANA, F, 26yrs	2
zs522	26	Female	NA	NA	NA	NA	NA	NA	NA	NA	1794	Respiratory secretions	2020-02-17	2020-02-20	2020-02-21	41.53846154	41.53846154	Negative	NA	F	NANA, F, 26yrs	2
zs523	37	Female	NA	NA	NA	NA	NA	NA	NA	NA	1316	Respiratory secretions	2020-02-02	2020-02-11	2020-02-11	41.53846154	41.53846154	Negative	NA	F	NANA, F, 37yrs	2
zs523	37	Female	NA	NA	NA	NA	NA	NA	NA	NA	1139	Respiratory secretions	2020-02-02	2020-02-08	2020-02-09	41.53846154	41.53846154	Negative	NA	F	NANA, F, 37yrs	2
zs524	30	Female	NA	NA	NA	NA	NA	NA	NA	NA	1119	Respiratory secretions	2020-02-05	2020-02-08	2020-02-08	42.52747253	40.54945055	Negative	NA	F	NANA, F, 30yrs	2
zs524	30	Female	NA	NA	NA	NA	NA	NA	NA	NA	989	Respiratory secretions	2020-02-05	2020-02-07	2020-02-07	41.53846154	41.53846154	Negative	NA	F	NANA, F, 30yrs	2
zs525	36	Male	NA	NA	NA	NA	NA	NA	NA	NA	1618	Respiratory secretions	2020-02-10	2020-02-16	2020-02-16	40.54945055	40.54945055	Negative	NA	M	NANA, M, 36yrs	2
zs525	36	Male	NA	NA	NA	NA	NA	NA	NA	NA	1524	Respiratory secretions	2020-02-10	2020-02-13	2020-02-14	42.52747253	40.54945055	Negative	NA	M	NANA, M, 36yrs	2
zs526	30	Female	NA	NA	NA	NA	NA	NA	NA	NA	1112	Respiratory secretions	NA	2020-02-08	2020-02-08	42.52747253	42.52747253	Negative	NA	F	NANA, F, 30yrs	2
zs526	30	Female	NA	NA	NA	NA	NA	NA	NA	NA	995	Respiratory secretions	NA	2020-02-07	2020-02-07	41.53846154	42.52747253	Negative	NA	F	NANA, F, 30yrs	2
zs527	2	Female	NA	NA	NA	NA	NA	NA	NA	NA	620	Respiratory secretions	2020-01-27	2020-02-01	2020-02-01	41.53846154	42.52747253	Negative	NA	F	NANA, F, 2yrs	2
zs527	2	Female	NA	NA	NA	NA	NA	NA	NA	NA	496	Respiratory secretions	2020-01-27	2020-01-30	2020-01-31	41.53846154	42.52747253	Negative	NA	F	NANA, F, 2yrs	2
zs528	51	Male	NA	NA	NA	NA	NA	NA	NA	NA	1019	Respiratory secretions	NA	2020-02-07	2020-02-07	40.54945055	40.54945055	Negative	NA	M	NANA, M, 51yrs	2
zs528	51	Male	NA	NA	NA	NA	NA	NA	NA	NA	254	Respiratory secretions	NA	2020-01-27	2020-01-27	42.52747253	42.52747253	Negative	NA	M	NANA, M, 51yrs	2
zs529	31	Male	NA	NA	NA	NA	NA	NA	NA	NA	766	Respiratory secretions	2020-01-28	2020-02-02	2020-02-03	41.53846154	41.53846154	Negative	NA	M	NANA, M, 31yrs	1
zs530	51	Female	NA	NA	NA	NA	NA	NA	NA	NA	426	Respiratory secretions	2020-01-27	2020-01-29	2020-01-30	40.54945055	42.52747253	Negative	NA	F	NANA, F, 51yrs	1
zs531	34	Female	NA	NA	NA	NA	NA	NA	NA	NA	953	Respiratory secretions	NA	2020-02-06	2020-02-06	41.53846154	40.54945055	Negative	NA	F	NANA, F, 34yrs	1
zs532	42	Male	NA	NA	NA	NA	NA	NA	NA	NA	1400	Respiratory secretions	NA	2020-02-11	2020-02-12	42.52747253	41.53846154	Negative	NA	M	NANA, M, 42yrs	1
zs533	35	Female	NA	NA	NA	NA	NA	NA	NA	NA	261	Respiratory secretions	2020-01-25	2020-01-27	2020-01-27	40.54945055	42.52747253	Negative	NA	F	NANA, F, 35yrs	2
zs533	35	Female	NA	NA	NA	NA	NA	NA	NA	NA	152	Respiratory secretions	2020-01-25	2020-01-25	2020-01-25	40.54945055	42.52747253	Negative	NA	F	NANA, F, 35yrs	2
zs534	26	Female	NA	NA	NA	NA	NA	NA	NA	NA	506	Respiratory secretions	NA	2020-01-30	2020-01-31	40.54945055	42.52747253	Negative	NA	F	NANA, F, 26yrs	1
zs535	38	Female	NA	NA	NA	NA	NA	NA	NA	NA	2347	Respiratory secretions	2020-03-01	2020-03-02	2020-03-03	42.52747253	40.54945055	Negative	NA	F	NANA, F, 38yrs	2
zs535	38	Female	NA	NA	NA	NA	NA	NA	NA	NA	2277	Respiratory secretions	2020-03-01	2020-03-02	2020-03-02	40.54945055	40.54945055	Negative	NA	F	NANA, F, 38yrs	2
zs536	26	Female	NA	NA	NA	NA	NA	NA	NA	NA	2073	Respiratory secretions	NA	2020-02-27	2020-02-27	40.54945055	40.54945055	Negative	NA	F	NANA, F, 26yrs	4
zs536	26	Female	NA	NA	NA	NA	NA	NA	NA	NA	2073	Faeces	NA	2020-02-27	2020-02-27	42.52747253	41.53846154	Negative	NA	F	NANA, F, 26yrs	4
zs536	26	Female	NA	NA	NA	NA	NA	NA	NA	NA	2010	Respiratory secretions	NA	2020-02-25	2020-02-25	42.52747253	41.53846154	Negative	NA	F	NANA, F, 26yrs	4
zs536	26	Female	NA	NA	NA	NA	NA	NA	NA	NA	2124	Faeces	NA	2020-02-28	2020-02-28	40.54945055	41.53846154	Negative	NA	F	NANA, F, 26yrs	4
zs537	64	Male	NA	NA	NA	NA	NA	NA	NA	NA	1326	Respiratory secretions	NA	2020-02-11	2020-02-11	42.52747253	40.54945055	Negative	NA	M	NANA, M, 64yrs	1
zs538	58	Male	NA	NA	NA	NA	NA	NA	NA	NA	226	Respiratory secretions	2020-01-25	2020-01-25	2020-01-26	40.54945055	42.52747253	Negative	NA	M	NANA, M, 58yrs	1
zs539	49	Male	NA	NA	NA	NA	NA	NA	NA	NA	1606	Respiratory secretions	NA	2020-02-16	2020-02-16	40.54945055	40.54945055	Negative	NA	M	NANA, M, 49yrs	2
zs539	49	Male	NA	NA	NA	NA	NA	NA	NA	NA	1555	Respiratory secretions	NA	2020-02-14	2020-02-14	42.52747253	42.52747253	Negative	NA	M	NANA, M, 49yrs	2
zs540	68	Male	NA	NA	NA	NA	NA	NA	NA	NA	2211	Respiratory secretions	NA	2020-03-01	2020-03-01	41.53846154	40.54945055	Negative	NA	M	NANA, M, 68yrs	2
zs540	68	Male	NA	NA	NA	NA	NA	NA	NA	NA	2194	Respiratory secretions	NA	2020-02-29	2020-02-29	42.52747253	41.53846154	Negative	NA	M	NANA, M, 68yrs	2
zs541	59	Male	NA	NA	NA	NA	NA	NA	NA	NA	2084	Respiratory secretions	2020-02-27	2020-02-27	2020-02-27	41.53846154	41.53846154	Negative	NA	M	NANA, M, 59yrs	1
zs542	56	Male	NA	NA	NA	NA	NA	NA	NA	NA	561	Respiratory secretions	NA	2020-01-31	2020-01-31	42.52747253	40.54945055	Negative	NA	M	NANA, M, 56yrs	1
zs543	22	Male	NA	NA	NA	NA	NA	NA	NA	NA	1325	Respiratory secretions	NA	2020-02-11	2020-02-11	40.54945055	42.52747253	Negative	NA	M	NANA, M, 22yrs	1
zs544	47	Male	NA	NA	NA	NA	NA	NA	NA	NA	1748	Respiratory secretions	NA	2020-02-20	2020-02-20	41.53846154	41.53846154	Negative	NA	M	NANA, M, 47yrs	2
zs544	47	Male	NA	NA	NA	NA	NA	NA	NA	NA	1683	Respiratory secretions	NA	2020-02-18	2020-02-18	41.53846154	41.53846154	Negative	NA	M	NANA, M, 47yrs	2
zs545	2	Male	NA	NA	NA	NA	NA	NA	NA	NA	2284	Respiratory secretions	2020-02-28	2020-03-02	2020-03-02	41.53846154	41.53846154	Negative	NA	M	NANA, M, 2yrs	1
zs546	25	Female	NA	NA	NA	NA	NA	NA	NA	NA	1935	Respiratory secretions	2020-02-21	2020-02-24	2020-02-24	42.52747253	42.52747253	Negative	NA	F	NANA, F, 25yrs	2
zs546	25	Female	NA	NA	NA	NA	NA	NA	NA	NA	1851	Respiratory secretions	2020-02-21	2020-02-22	2020-02-22	40.54945055	41.53846154	Negative	NA	F	NANA, F, 25yrs	2
zs547	36	Female	NA	NA	NA	NA	NA	NA	NA	NA	1948	Respiratory secretions	NA	2020-02-24	2020-02-24	42.52747253	40.54945055	Negative	NA	F	NANA, F, 36yrs	2
zs547	36	Female	NA	NA	NA	NA	NA	NA	NA	NA	1948	Faeces	NA	2020-02-24	2020-02-24	42.52747253	40.54945055	Negative	NA	F	NANA, F, 36yrs	2
zs548	34	Male	NA	NA	NA	NA	NA	NA	NA	NA	1521	Respiratory secretions	2020-02-09	2020-02-14	2020-02-14	42.52747253	40.54945055	Negative	NA	M	NANA, M, 34yrs	2
zs548	34	Male	NA	NA	NA	NA	NA	NA	NA	NA	1367	Respiratory secretions	2020-02-09	2020-02-11	2020-02-12	40.54945055	42.52747253	Negative	NA	M	NANA, M, 34yrs	2
zs549	56	Male	NA	NA	NA	NA	NA	NA	NA	NA	1677	Respiratory secretions	NA	2020-02-18	2020-02-18	42.52747253	42.52747253	Negative	NA	M	NANA, M, 56yrs	1
zs550	86	Male	NA	NA	NA	NA	NA	NA	NA	NA	1030	Respiratory secretions	2020-02-02	2020-02-04	2020-02-07	41.53846154	41.53846154	Negative	NA	M	NANA, M, 86yrs	1
zs551	30	Female	NA	NA	NA	NA	NA	NA	NA	NA	992	Respiratory secretions	2020-02-05	2020-02-06	2020-02-07	40.54945055	41.53846154	Negative	NA	F	NANA, F, 30yrs	2
zs551	30	Female	NA	NA	NA	NA	NA	NA	NA	NA	1108	Respiratory secretions	2020-02-05	2020-02-08	2020-02-08	42.52747253	42.52747253	Negative	NA	F	NANA, F, 30yrs	2
zs552	44	Female	NA	NA	NA	NA	NA	NA	NA	NA	1225	Respiratory secretions	2020-02-07	2020-02-10	2020-02-10	42.52747253	42.52747253	Negative	NA	F	NANA, F, 44yrs	2
zs552	44	Female	NA	NA	NA	NA	NA	NA	NA	NA	1096	Respiratory secretions	2020-02-07	2020-02-07	2020-02-08	42.52747253	41.53846154	Negative	NA	F	NANA, F, 44yrs	2
zs553	6	Female	NA	NA	NA	NA	NA	NA	NA	NA	836	Respiratory secretions	2020-01-31	2020-02-04	2020-02-04	42.52747253	40.54945055	Negative	NA	F	NANA, F, 6yrs	2
zs553	6	Female	NA	NA	NA	NA	NA	NA	NA	NA	733	Respiratory secretions	2020-01-31	2020-02-02	2020-02-02	42.52747253	42.52747253	Negative	NA	F	NANA, F, 6yrs	2
zs554	0	Female	NA	NA	NA	NA	NA	NA	NA	NA	2342	Respiratory secretions	2020-03-01	2020-03-02	2020-03-03	42.52747253	40.54945055	Negative	NA	F	NANA, F, 0yrs	1
zs555	30	Female	NA	NA	NA	NA	NA	NA	NA	NA	979	Respiratory secretions	2020-02-03	2020-02-06	2020-02-06	42.52747253	42.52747253	Negative	NA	F	NANA, F, 30yrs	2
zs555	30	Female	NA	NA	NA	NA	NA	NA	NA	NA	1104	Respiratory secretions	2020-02-03	2020-02-08	2020-02-08	41.53846154	42.52747253	Negative	NA	F	NANA, F, 30yrs	2
zs556	49	Female	NA	NA	NA	NA	NA	NA	NA	NA	2146	Respiratory secretions	2020-01-20	2020-02-28	2020-02-28	42.52747253	41.53846154	Negative	NA	F	NANA, F, 49yrs	1
zs557	3	Male	NA	NA	NA	NA	NA	NA	NA	NA	2176	Respiratory secretions	2020-02-28	2020-02-29	2020-02-29	41.53846154	41.53846154	Negative	NA	M	NANA, M, 3yrs	1
zs558	52	Female	NA	NA	NA	NA	NA	NA	NA	NA	1181	Respiratory secretions	2020-02-05	2020-02-09	2020-02-09	40.54945055	42.52747253	Negative	NA	F	NANA, F, 52yrs	2
zs558	52	Female	NA	NA	NA	NA	NA	NA	NA	NA	1068	Respiratory secretions	2020-02-05	2020-02-07	2020-02-07	42.52747253	40.54945055	Negative	NA	F	NANA, F, 52yrs	2
zs559	59	Male	NA	NA	NA	NA	NA	NA	NA	NA	603	Respiratory secretions	NA	2020-02-01	2020-02-01	42.52747253	41.53846154	Negative	NA	M	NANA, M, 59yrs	1
zs560	64	Female	NA	NA	NA	NA	NA	NA	NA	NA	2210	Respiratory secretions	NA	2020-03-01	2020-03-01	40.54945055	42.52747253	Negative	NA	F	NANA, F, 64yrs	1
zs561	32	Male	NA	NA	NA	NA	NA	NA	NA	NA	1177	Respiratory secretions	2020-02-06	2020-02-09	2020-02-09	41.53846154	42.52747253	Negative	NA	M	NANA, M, 32yrs	2
zs561	32	Male	NA	NA	NA	NA	NA	NA	NA	NA	1048	Respiratory secretions	2020-02-06	2020-02-07	2020-02-07	41.53846154	40.54945055	Negative	NA	M	NANA, M, 32yrs	2
zs562	56	Female	NA	NA	NA	NA	NA	NA	NA	NA	264	Respiratory secretions	NA	2020-01-27	2020-01-27	41.53846154	41.53846154	Negative	NA	F	NANA, F, 56yrs	1
zs563	25	Female	NA	NA	NA	NA	NA	NA	NA	NA	50	Respiratory secretions	2020-01-16	2020-01-22	2020-01-22	40.54945055	42.52747253	Negative	NA	F	NANA, F, 25yrs	1
zs564	58	Female	NA	NA	NA	NA	NA	NA	NA	NA	414	Respiratory secretions	2020-01-27	2020-01-28	2020-01-30	40.54945055	40.54945055	Negative	NA	F	NANA, F, 58yrs	1
zs565	27	Female	NA	NA	NA	NA	NA	NA	NA	NA	1344	Respiratory secretions	NA	2020-02-11	2020-02-12	40.54945055	42.52747253	Negative	NA	F	NANA, F, 27yrs	1
zs566	42	Male	NA	NA	NA	NA	NA	NA	NA	NA	2170	Respiratory secretions	NA	2020-02-29	2020-02-29	40.54945055	41.53846154	Negative	NA	M	NANA, M, 42yrs	1
zs567	75	Male	NA	NA	NA	NA	NA	NA	NA	NA	1716	Respiratory secretions	2020-02-15	2020-02-19	2020-02-19	40.54945055	40.54945055	Negative	NA	M	NANA, M, 75yrs	1
zs568	75	Male	NA	NA	NA	NA	NA	NA	NA	NA	1660	Respiratory secretions	NA	2020-02-17	2020-02-18	40.54945055	42.52747253	Negative	NA	M	NANA, M, 75yrs	1
zs569	1	Female	NA	NA	NA	NA	NA	NA	NA	NA	2292	Respiratory secretions	NA	2020-03-02	2020-03-02	42.52747253	42.52747253	Negative	NA	F	NANA, F, 1yrs	1
zs570	93	Female	NA	NA	NA	NA	NA	NA	NA	NA	1089	Respiratory secretions	2020-02-07	2020-02-07	2020-02-08	41.53846154	41.53846154	Negative	NA	F	NANA, F, 93yrs	1
zs571	58	Male	NA	NA	NA	NA	NA	NA	NA	NA	1503	Respiratory secretions	2020-02-12	2020-02-13	2020-02-13	42.52747253	41.53846154	Negative	NA	M	NANA, M, 58yrs	1
zs572	57	Male	NA	NA	NA	NA	NA	NA	NA	NA	2169	Respiratory secretions	2020-01-11	2020-02-29	2020-02-29	42.52747253	42.52747253	Negative	NA	M	NANA, M, 57yrs	1
zs573	68	Female	case03	2020-01-19	2020-01-25	2020-02-27	2020-02-26	symptomatic	2020-03-02		137	Respiratory secretions	2020-01-30	2020-01-25	2020-01-25	26.05	29.42	Positive	6	F	case03, F, 68yrs	27
zs573	68	Female	case03	2020-01-19	2020-01-25	2020-02-27	2020-02-26	symptomatic	2020-03-02		464	Respiratory secretions	2020-01-30	2020-01-30	2020-01-30	30.84	36.14	Positive	11	F	case03, F, 68yrs	27
zs573	68	Female	case03	2020-01-19	2020-01-25	2020-02-27	2020-02-26	symptomatic	2020-03-02		615	Respiratory secretions	2020-01-30	2020-02-01	2020-02-01	32.89	42.52747253	Positive	13	F	case03, F, 68yrs	27
zs573	68	Female	case03	2020-01-19	2020-01-25	2020-02-27	2020-02-26	symptomatic	2020-03-02		615	Faeces	2020-01-30	2020-02-01	2020-02-01	22.3	26.1	Positive	13	F	case03, F, 68yrs	27
zs573	68	Female	case03	2020-01-19	2020-01-25	2020-02-27	2020-02-26	symptomatic	2020-03-02		786	Respiratory secretions	2020-01-30	2020-02-03	2020-02-03	36.78	38.31	Positive	15	F	case03, F, 68yrs	27
zs573	68	Female	case03	2020-01-19	2020-01-25	2020-02-27	2020-02-26	symptomatic	2020-03-02		786	Faeces	2020-01-30	2020-02-03	2020-02-03	24.67	24.51	Positive	15	F	case03, F, 68yrs	27
zs573	68	Female	case03	2020-01-19	2020-01-25	2020-02-27	2020-02-26	symptomatic	2020-03-02		832	Faeces	2020-01-30	2020-02-04	2020-02-04	25.66	29.63	Positive	16	F	case03, F, 68yrs	27
zs573	68	Female	case03	2020-01-19	2020-01-25	2020-02-27	2020-02-26	symptomatic	2020-03-02		963	Respiratory secretions	2020-01-30	2020-02-06	2020-02-06	34.28	41.53846154	Positive	18	F	case03, F, 68yrs	27
zs573	68	Female	case03	2020-01-19	2020-01-25	2020-02-27	2020-02-26	symptomatic	2020-03-02		1073	Respiratory secretions	2020-01-30	2020-02-07	2020-02-07	27.75	23.65	Positive	19	F	case03, F, 68yrs	27
zs573	68	Female	case03	2020-01-19	2020-01-25	2020-02-27	2020-02-26	symptomatic	2020-03-02		1110	Faeces	2020-01-30	2020-02-08	2020-02-08	25.63	21.7	Positive	20	F	case03, F, 68yrs	27
zs573	68	Female	case03	2020-01-19	2020-01-25	2020-02-27	2020-02-26	symptomatic	2020-03-02		1187	Respiratory secretions	2020-01-30	2020-02-09	2020-02-09	37.97	37.05	Equivocal	21	F	case03, F, 68yrs	27
zs573	68	Female	case03	2020-01-19	2020-01-25	2020-02-27	2020-02-26	symptomatic	2020-03-02		1437	Respiratory secretions	2020-01-30	2020-02-11	2020-02-12	42.52747253	42.52747253	Negative	23	F	case03, F, 68yrs	27
zs573	68	Female	case03	2020-01-19	2020-01-25	2020-02-27	2020-02-26	symptomatic	2020-03-02		1437	Faeces	2020-01-30	2020-02-11	2020-02-12	32.22	33.83	Positive	23	F	case03, F, 68yrs	27
zs573	68	Female	case03	2020-01-19	2020-01-25	2020-02-27	2020-02-26	symptomatic	2020-03-02		1527	Faeces	2020-01-30	2020-02-13	2020-02-14	35.97	37.75	Positive	25	F	case03, F, 68yrs	27
zs573	68	Female	case03	2020-01-19	2020-01-25	2020-02-27	2020-02-26	symptomatic	2020-03-02		1598	Faeces	2020-01-30	2020-02-16	2020-02-16	30.87	30.9	Positive	28	F	case03, F, 68yrs	27
zs573	68	Female	case03	2020-01-19	2020-01-25	2020-02-27	2020-02-26	symptomatic	2020-03-02		1667	Faeces	2020-01-30	2020-02-18	2020-02-18	26.44	26.85	Positive	30	F	case03, F, 68yrs	27
zs573	68	Female	case03	2020-01-19	2020-01-25	2020-02-27	2020-02-26	symptomatic	2020-03-02		1789	Respiratory secretions	2020-01-30	2020-02-21	2020-02-21	29.73	31.9	Positive	33	F	case03, F, 68yrs	27
zs573	68	Female	case03	2020-01-19	2020-01-25	2020-02-27	2020-02-26	symptomatic	2020-03-02		1925	Faeces	2020-01-30	2020-02-23	2020-02-23	32.44	34.62	Positive	35	F	case03, F, 68yrs	27
zs573	68	Female	case03	2020-01-19	2020-01-25	2020-02-27	2020-02-26	symptomatic	2020-03-02		1945	Faeces	2020-01-30	2020-02-24	2020-02-24	35.15	35	Positive	36	F	case03, F, 68yrs	27
zs573	68	Female	case03	2020-01-19	2020-01-25	2020-02-27	2020-02-26	symptomatic	2020-03-02		1990	Faeces	2020-01-30	2020-02-25	2020-02-25	31.47	32.92	Positive	37	F	case03, F, 68yrs	27
zs573	68	Female	case03	2020-01-19	2020-01-25	2020-02-27	2020-02-26	symptomatic	2020-03-02		1990	Serum	2020-01-30	2020-02-25	2020-02-25	42.52747253	40.54945055	Negative	37	F	case03, F, 68yrs	27
zs573	68	Female	case03	2020-01-19	2020-01-25	2020-02-27	2020-02-26	symptomatic	2020-03-02		2036	Faeces	2020-01-30	2020-02-26	2020-02-26	33.97	36.35	Positive	38	F	case03, F, 68yrs	27
zs573	68	Female	case03	2020-01-19	2020-01-25	2020-02-27	2020-02-26	symptomatic	2020-03-02		2036	Respiratory secretions	2020-01-30	2020-02-26	2020-02-26	41.53846154	42.52747253	Negative	38	F	case03, F, 68yrs	27
zs573	68	Female	case03	2020-01-19	2020-01-25	2020-02-27	2020-02-26	symptomatic	2020-03-02		1872	Respiratory secretions	2020-01-30	2020-02-22	2020-02-22	40.54945055	41.53846154	Negative	34	F	case03, F, 68yrs	27
zs573	68	Female	case03	2020-01-19	2020-01-25	2020-02-27	2020-02-26	symptomatic	2020-03-02		1758	Respiratory secretions	2020-01-30	2020-02-20	2020-02-20	42.52747253	42.52747253	Negative	32	F	case03, F, 68yrs	27
zs573	68	Female	case03	2020-01-19	2020-01-25	2020-02-27	2020-02-26	symptomatic	2020-03-02		1703	Respiratory secretions	2020-01-30	2020-02-18	2020-02-18	41.53846154	42.52747253	Negative	30	F	case03, F, 68yrs	27
zs573	68	Female	case03	2020-01-19	2020-01-25	2020-02-27	2020-02-26	symptomatic	2020-03-02		1466	Respiratory secretions	2020-01-30	2020-02-12	2020-02-13	42.52747253	40.54945055	Negative	24	F	case03, F, 68yrs	27
zs574	NA	Male	NA	NA	NA	NA	NA	NA	NA	NA	2303	Respiratory secretions	NA	2020-03-02	2020-03-02	40.54945055	42.52747253	Negative	NA	M	NANA, M, NAyrs	1
zs575	38	Female	NA	NA	NA	NA	NA	NA	NA	NA	757	Respiratory secretions	NA	2020-02-03	2020-02-03	40.54945055	41.53846154	Negative	NA	F	NANA, F, 38yrs	1
zs576	70	Female	NA	NA	NA	NA	NA	NA	NA	NA	1823	Respiratory secretions	NA	2020-02-22	2020-02-22	42.52747253	41.53846154	Negative	NA	F	NANA, F, 70yrs	1
zs577	50	Male	NA	NA	NA	NA	NA	NA	NA	NA	1122	Respiratory secretions	2020-01-23	2020-02-08	2020-02-08	42.52747253	42.52747253	Negative	NA	M	NANA, M, 50yrs	2
zs577	50	Male	NA	NA	NA	NA	NA	NA	NA	NA	1061	Respiratory secretions	2020-01-23	2020-02-07	2020-02-07	40.54945055	40.54945055	Negative	NA	M	NANA, M, 50yrs	2
zs578	22	Male	NA	NA	NA	NA	NA	NA	NA	NA	2104	Respiratory secretions	2020-02-25	2020-02-27	2020-02-28	41.53846154	41.53846154	Negative	NA	M	NANA, M, 22yrs	2
zs578	22	Male	NA	NA	NA	NA	NA	NA	NA	NA	2031	Respiratory secretions	2020-02-25	2020-02-26	2020-02-26	40.54945055	40.54945055	Negative	NA	M	NANA, M, 22yrs	2
zs579	46	Male	NA	NA	NA	NA	NA	NA	NA	NA	1821	Respiratory secretions	NA	2020-02-22	2020-02-22	41.53846154	40.54945055	Negative	NA	M	NANA, M, 46yrs	1
zs580	22	Female	NA	NA	NA	NA	NA	NA	NA	NA	1822	Respiratory secretions	NA	2020-02-22	2020-02-22	42.52747253	40.54945055	Negative	NA	F	NANA, F, 22yrs	1
zs581	23	Female	NA	NA	NA	NA	NA	NA	NA	NA	438	Respiratory secretions	2020-01-28	2020-01-29	2020-01-30	42.52747253	40.54945055	Negative	NA	F	NANA, F, 23yrs	1
zs582	37	Female	NA	NA	NA	NA	NA	NA	NA	NA	1473	Respiratory secretions	2020-02-11	2020-02-13	2020-02-13	42.52747253	41.53846154	Negative	NA	F	NANA, F, 37yrs	2
zs582	37	Female	NA	NA	NA	NA	NA	NA	NA	NA	1407	Respiratory secretions	2020-02-11	2020-02-11	2020-02-12	40.54945055	40.54945055	Negative	NA	F	NANA, F, 37yrs	2
zs583	39	Male	NA	NA	NA	NA	NA	NA	NA	NA	2324	Respiratory secretions	2020-02-29	2020-03-02	2020-03-02	42.52747253	41.53846154	Negative	NA	M	NANA, M, 39yrs	2
zs583	39	Male	NA	NA	NA	NA	NA	NA	NA	NA	2200	Respiratory secretions	2020-02-29	2020-02-29	2020-02-29	41.53846154	42.52747253	Negative	NA	M	NANA, M, 39yrs	2
zs584	NA	Female	NA	NA	NA	NA	NA	NA	NA	NA	1485	Respiratory secretions	NA	2020-02-12	2020-02-13	41.53846154	42.52747253	Negative	NA	F	NANA, F, NAyrs	2
zs584	NA	Female	NA	NA	NA	NA	NA	NA	NA	NA	1485	Faeces	NA	2020-02-12	2020-02-13	41.53846154	41.53846154	Negative	NA	F	NANA, F, NAyrs	2
zs585	27	Male	NA	NA	NA	NA	NA	NA	NA	NA	1514	Respiratory secretions	2020-02-12	2020-02-13	2020-02-13	40.54945055	42.52747253	Negative	NA	M	NANA, M, 27yrs	1
zs586	41	Female	NA	NA	NA	NA	NA	NA	NA	NA	1540	Respiratory secretions	2020-02-05	2020-02-14	2020-02-14	40.54945055	40.54945055	Negative	NA	F	NANA, F, 41yrs	3
zs586	41	Female	NA	NA	NA	NA	NA	NA	NA	NA	1480	Respiratory secretions	2020-02-05	2020-02-12	2020-02-13	42.52747253	41.53846154	Negative	NA	F	NANA, F, 41yrs	3
zs586	41	Female	NA	NA	NA	NA	NA	NA	NA	NA	1109	Respiratory secretions	2020-02-05	2020-02-08	2020-02-08	40.54945055	42.52747253	Negative	NA	F	NANA, F, 41yrs	3
zs587	63	Male	NA	NA	NA	NA	NA	NA	NA	NA	1215	Respiratory secretions	NA	2020-02-09	2020-02-10	42.52747253	40.54945055	Negative	NA	M	NANA, M, 63yrs	2
zs587	63	Male	NA	NA	NA	NA	NA	NA	NA	NA	1315	Respiratory secretions	NA	2020-02-10	2020-02-11	42.52747253	41.53846154	Negative	NA	M	NANA, M, 63yrs	2
zs588	48	Male	NA	NA	NA	NA	NA	NA	NA	NA	1379	Respiratory secretions	2020-02-10	2020-02-12	2020-02-12	40.54945055	40.54945055	Negative	NA	M	NANA, M, 48yrs	2
zs588	48	Male	NA	NA	NA	NA	NA	NA	NA	NA	1261	Respiratory secretions	2020-02-10	2020-02-10	2020-02-10	41.53846154	41.53846154	Negative	NA	M	NANA, M, 48yrs	2
zs589	47	Male	NA	NA	NA	NA	NA	NA	NA	NA	1670	Respiratory secretions	NA	2020-02-18	2020-02-18	41.53846154	42.52747253	Negative	NA	M	NANA, M, 47yrs	1
zs590	NA	Male	NA	NA	NA	NA	NA	NA	NA	NA	871	Respiratory secretions	NA	2020-02-04	2020-02-05	40.54945055	41.53846154	Negative	NA	M	NANA, M, NAyrs	1
zs591	NA	Male	NA	NA	NA	NA	NA	NA	NA	NA	589	Respiratory secretions	NA	2020-02-01	2020-02-01	40.54945055	41.53846154	Negative	NA	M	NANA, M, NAyrs	1
zs592	62	Female	NA	NA	NA	NA	NA	NA	NA	NA	1778	Respiratory secretions	2020-02-19	2020-02-20	2020-02-21	41.53846154	42.52747253	Negative	NA	F	NANA, F, 62yrs	2
zs592	62	Female	NA	NA	NA	NA	NA	NA	NA	NA	1753	Respiratory secretions	2020-02-19	2020-02-20	2020-02-20	42.52747253	40.54945055	Negative	NA	F	NANA, F, 62yrs	2
zs593	40	Female	NA	NA	NA	NA	NA	NA	NA	NA	1288	Respiratory secretions	2020-01-31	2020-02-10	2020-02-11	41.53846154	41.53846154	Negative	NA	F	NANA, F, 40yrs	1
zs594	24	Female	NA	NA	NA	NA	NA	NA	NA	NA	413	Respiratory secretions	2020-01-26	2020-01-28	2020-01-30	41.53846154	42.52747253	Negative	NA	F	NANA, F, 24yrs	1
zs595	18	Male	NA	NA	NA	NA	NA	NA	NA	NA	500	Respiratory secretions	NA	2020-01-30	2020-01-31	41.53846154	41.53846154	Negative	NA	M	NANA, M, 18yrs	1
zs596	23	Male	NA	NA	NA	NA	NA	NA	NA	NA	2244	Respiratory secretions	2020-02-27	2020-03-01	2020-03-01	40.54945055	42.52747253	Negative	NA	M	NANA, M, 23yrs	2
zs596	23	Male	NA	NA	NA	NA	NA	NA	NA	NA	2161	Respiratory secretions	2020-02-27	2020-02-29	2020-02-29	42.52747253	41.53846154	Negative	NA	M	NANA, M, 23yrs	2
zs597	33	Male	NA	NA	NA	NA	NA	NA	NA	NA	177	Respiratory secretions	2020-01-23	2020-01-26	2020-01-26	40.54945055	40.54945055	Negative	NA	M	NANA, M, 33yrs	2
zs597	33	Male	NA	NA	NA	NA	NA	NA	NA	NA	287	Respiratory secretions	2020-01-23	2020-01-27	2020-01-27	42.52747253	41.53846154	Negative	NA	M	NANA, M, 33yrs	2
zs598	33	Female	NA	NA	NA	NA	NA	NA	NA	NA	675	Faeces	2020-01-25	2020-02-02	2020-02-02	41.53846154	42.52747253	Negative	NA	F	NANA, F, 33yrs	6
zs598	33	Female	NA	NA	NA	NA	NA	NA	NA	NA	610	Respiratory secretions	2020-01-25	2020-02-01	2020-02-01	40.54945055	41.53846154	Negative	NA	F	NANA, F, 33yrs	6
zs598	33	Female	NA	NA	NA	NA	NA	NA	NA	NA	334	Respiratory secretions	2020-01-25	2020-01-28	2020-01-28	40.54945055	40.54945055	Negative	NA	F	NANA, F, 33yrs	6
zs598	33	Female	NA	NA	NA	NA	NA	NA	NA	NA	290	Respiratory secretions	2020-01-25	2020-01-27	2020-01-28	40.54945055	41.53846154	Negative	NA	F	NANA, F, 33yrs	6
zs598	33	Female	NA	NA	NA	NA	NA	NA	NA	NA	255	Respiratory secretions	2020-01-25	2020-01-27	2020-01-27	40.54945055	41.53846154	Negative	NA	F	NANA, F, 33yrs	6
zs598	33	Female	NA	NA	NA	NA	NA	NA	NA	NA	183	Respiratory secretions	2020-01-25	2020-01-25	2020-01-26	42.52747253	40.54945055	Negative	NA	F	NANA, F, 33yrs	6
zs599	NA	Female	NA	NA	NA	NA	NA	NA	NA	NA	844	Respiratory secretions	NA	2020-02-04	2020-02-05	41.53846154	41.53846154	Negative	NA	F	NANA, F, NAyrs	1
zs600	34	Female	NA	NA	NA	NA	NA	NA	NA	NA	1421	Respiratory secretions	NA	2020-02-12	2020-02-12	40.54945055	40.54945055	Negative	NA	F	NANA, F, 34yrs	1
zs601	39	Female	NA	NA	NA	NA	NA	NA	NA	NA	1060	Respiratory secretions	2020-02-04	2020-02-07	2020-02-07	40.54945055	40.54945055	Negative	NA	F	NANA, F, 39yrs	2
zs601	39	Female	NA	NA	NA	NA	NA	NA	NA	NA	950	Respiratory secretions	2020-02-04	2020-02-05	2020-02-06	41.53846154	41.53846154	Negative	NA	F	NANA, F, 39yrs	2
zs602	38	Female	NA	NA	NA	NA	NA	NA	NA	NA	1156	Respiratory secretions	2020-02-03	2020-02-08	2020-02-09	41.53846154	42.52747253	Negative	NA	F	NANA, F, 38yrs	1
zs603	61	Female	NA	NA	NA	NA	NA	NA	NA	NA	280	Respiratory secretions	2020-01-27	2020-01-27	2020-01-27	41.53846154	41.53846154	Negative	NA	F	NANA, F, 61yrs	1
zs604	37	Female	NA	NA	NA	NA	NA	NA	NA	NA	2258	Respiratory secretions	2020-02-26	2020-03-01	2020-03-01	40.54945055	40.54945055	Negative	NA	F	NANA, F, 37yrs	4
zs604	37	Female	NA	NA	NA	NA	NA	NA	NA	NA	2258	Faeces	2020-02-26	2020-03-01	2020-03-01	40.54945055	41.53846154	Negative	NA	F	NANA, F, 37yrs	4
zs604	37	Female	NA	NA	NA	NA	NA	NA	NA	NA	2203	Faeces	2020-02-26	2020-02-29	2020-02-29	41.53846154	42.52747253	Negative	NA	F	NANA, F, 37yrs	4
zs604	37	Female	NA	NA	NA	NA	NA	NA	NA	NA	2127	Respiratory secretions	2020-02-26	2020-02-28	2020-02-28	41.53846154	40.54945055	Negative	NA	F	NANA, F, 37yrs	4
zs605	51	Female	NA	NA	NA	NA	NA	NA	NA	NA	374	Respiratory secretions	2020-01-27	2020-01-29	2020-01-29	40.54945055	40.54945055	Negative	NA	F	NANA, F, 51yrs	2
zs605	51	Female	NA	NA	NA	NA	NA	NA	NA	NA	284	Respiratory secretions	2020-01-27	2020-01-27	2020-01-27	42.52747253	41.53846154	Negative	NA	F	NANA, F, 51yrs	2
zs606	33	Female	NA	NA	NA	NA	NA	NA	NA	NA	1728	Respiratory secretions	NA	2020-02-19	2020-02-19	40.54945055	40.54945055	Negative	NA	F	NANA, F, 33yrs	1
zs607	2	Male	NA	NA	NA	NA	NA	NA	NA	NA	788	Respiratory secretions	NA	2020-02-03	2020-02-03	41.53846154	42.52747253	Negative	NA	M	NANA, M, 2yrs	2
zs607	2	Male	NA	NA	NA	NA	NA	NA	NA	NA	554	Respiratory secretions	NA	2020-01-31	2020-01-31	40.54945055	40.54945055	Negative	NA	M	NANA, M, 2yrs	2
zs608	55	Male	NA	NA	NA	NA	NA	NA	NA	NA	1033	Respiratory secretions	2020-02-02	2020-02-04	2020-02-07	42.52747253	42.52747253	Negative	NA	M	NANA, M, 55yrs	1
zs609	42	Male	NA	NA	NA	NA	NA	NA	NA	NA	2280	Respiratory secretions	2020-02-29	2020-03-02	2020-03-02	42.52747253	40.54945055	Negative	NA	M	NANA, M, 42yrs	2
zs609	42	Male	NA	NA	NA	NA	NA	NA	NA	NA	2228	Respiratory secretions	2020-02-29	2020-03-01	2020-03-01	41.53846154	42.52747253	Negative	NA	M	NANA, M, 42yrs	2
zs610	52	Male	NA	NA	NA	NA	NA	NA	NA	NA	1493	Respiratory secretions	2020-02-13	2020-02-13	2020-02-13	42.52747253	41.53846154	Negative	NA	M	NANA, M, 52yrs	1
zs611	56	Female	NA	NA	NA	NA	NA	NA	NA	NA	1017	Respiratory secretions	NA	2020-02-07	2020-02-07	42.52747253	40.54945055	Negative	NA	F	NANA, F, 56yrs	2
zs611	56	Female	NA	NA	NA	NA	NA	NA	NA	NA	250	Respiratory secretions	NA	2020-01-27	2020-01-27	42.52747253	42.52747253	Negative	NA	F	NANA, F, 56yrs	2
zs612	65	Female	NA	NA	NA	NA	NA	NA	NA	NA	784	Respiratory secretions	2020-01-31	2020-02-03	2020-02-03	41.53846154	42.52747253	Negative	NA	F	NANA, F, 65yrs	1
zs613	28	Female	NA	NA	NA	NA	NA	NA	NA	NA	1489	Respiratory secretions	2020-02-07	2020-02-13	2020-02-13	42.52747253	41.53846154	Negative	NA	F	NANA, F, 28yrs	3
zs613	28	Female	NA	NA	NA	NA	NA	NA	NA	NA	1203	Respiratory secretions	2020-02-07	2020-02-09	2020-02-09	40.54945055	40.54945055	Negative	NA	F	NANA, F, 28yrs	3
zs613	28	Female	NA	NA	NA	NA	NA	NA	NA	NA	1117	Respiratory secretions	2020-02-07	2020-02-07	2020-02-08	42.52747253	41.53846154	Negative	NA	F	NANA, F, 28yrs	3
zs614	72	Female	NA	NA	NA	NA	NA	NA	NA	NA	1837	Respiratory secretions	2020-02-20	2020-02-22	2020-02-22	42.52747253	41.53846154	Negative	NA	F	NANA, F, 72yrs	2
zs614	72	Female	NA	NA	NA	NA	NA	NA	NA	NA	1732	Respiratory secretions	2020-02-20	2020-02-20	2020-02-20	42.52747253	40.54945055	Negative	NA	F	NANA, F, 72yrs	2
zs615	78	Male	NA	NA	NA	NA	NA	NA	NA	NA	2095	Respiratory secretions	2020-02-27	2020-02-27	2020-02-28	42.52747253	42.52747253	Negative	NA	M	NANA, M, 78yrs	1
zs616	45	Female	NA	NA	NA	NA	NA	NA	NA	NA	1234	Respiratory secretions	NA	2020-02-10	2020-02-10	41.53846154	40.54945055	Negative	NA	F	NANA, F, 45yrs	2
zs616	45	Female	NA	NA	NA	NA	NA	NA	NA	NA	1010	Respiratory secretions	NA	2020-02-07	2020-02-07	42.52747253	41.53846154	Negative	NA	F	NANA, F, 45yrs	2
zs617	35	Female	NA	NA	NA	NA	NA	NA	NA	NA	510	Respiratory secretions	NA	2020-01-30	2020-01-31	41.53846154	41.53846154	Negative	NA	F	NANA, F, 35yrs	1
zs618	41	Male	NA	NA	NA	NA	NA	NA	NA	NA	153	Respiratory secretions	2020-01-23	2020-01-25	2020-01-25	42.52747253	40.54945055	Negative	NA	M	NANA, M, 41yrs	1
zs619	49	Male	NA	NA	NA	NA	NA	NA	NA	NA	855	Respiratory secretions	NA	2020-02-04	2020-02-05	42.52747253	41.53846154	Negative	NA	M	NANA, M, 49yrs	2
zs619	49	Male	NA	NA	NA	NA	NA	NA	NA	NA	747	Respiratory secretions	NA	2020-02-02	2020-02-03	40.54945055	40.54945055	Negative	NA	M	NANA, M, 49yrs	2
zs620	21	Male	NA	NA	NA	NA	NA	NA	NA	NA	1966	Respiratory secretions	2020-02-21	2020-02-24	2020-02-24	42.52747253	41.53846154	Negative	NA	M	NANA, M, 21yrs	4
zs620	21	Male	NA	NA	NA	NA	NA	NA	NA	NA	1966	Faeces	2020-02-21	2020-02-24	2020-02-24	40.54945055	40.54945055	Negative	NA	M	NANA, M, 21yrs	4
zs620	21	Male	NA	NA	NA	NA	NA	NA	NA	NA	1859	Respiratory secretions	2020-02-21	2020-02-22	2020-02-22	40.54945055	42.52747253	Negative	NA	M	NANA, M, 21yrs	4
zs620	21	Male	NA	NA	NA	NA	NA	NA	NA	NA	1859	Faeces	2020-02-21	2020-02-22	2020-02-22	42.52747253	41.53846154	Negative	NA	M	NANA, M, 21yrs	4
zs621	NA	Male	NA	NA	NA	NA	NA	NA	NA	NA	679	Respiratory secretions	NA	2020-02-02	2020-02-02	40.54945055	42.52747253	Negative	NA	M	NANA, M, NAyrs	1
zs622	74	Female	NA	NA	NA	NA	NA	NA	NA	NA	131	Respiratory secretions	NA	2020-01-23	2020-01-25	42.52747253	40.54945055	Negative	NA	F	NANA, F, 74yrs	1
zs623	54	Male	NA	NA	NA	NA	NA	NA	NA	NA	939	Respiratory secretions	NA	2020-02-05	2020-02-06	40.54945055	40.54945055	Negative	NA	M	NANA, M, 54yrs	2
zs623	54	Male	NA	NA	NA	NA	NA	NA	NA	NA	249	Respiratory secretions	NA	2020-01-27	2020-01-27	42.52747253	42.52747253	Negative	NA	M	NANA, M, 54yrs	2
zs624	76	Male	NA	NA	NA	NA	NA	NA	NA	NA	14831	Respiratory secretions	2020-02-11	2020-02-12	2020-02-13	40.54945055	40.54945055	Negative	NA	M	NANA, M, 76yrs	2
zs624	76	Male	NA	NA	NA	NA	NA	NA	NA	NA	1440	Respiratory secretions	2020-02-11	2020-02-12	2020-02-13	41.53846154	41.53846154	Negative	NA	M	NANA, M, 76yrs	2
zs625	62	Male	NA	NA	NA	NA	NA	NA	NA	NA	1380	Respiratory secretions	NA	2020-02-12	2020-02-12	42.52747253	40.54945055	Negative	NA	M	NANA, M, 62yrs	1
zs626	62	Male	NA	NA	NA	NA	NA	NA	NA	NA	1260	Respiratory secretions	2020-02-10	2020-02-10	2020-02-10	41.53846154	42.52747253	Negative	NA	M	NANA, M, 62yrs	1
zs627	2	Male	NA	NA	NA	NA	NA	NA	NA	NA	375	Respiratory secretions	2020-01-27	2020-01-29	2020-01-29	42.52747253	41.53846154	Negative	NA	M	NANA, M, 2yrs	2
zs627	2	Male	NA	NA	NA	NA	NA	NA	NA	NA	297	Respiratory secretions	2020-01-27	2020-01-27	2020-01-28	42.52747253	42.52747253	Negative	NA	M	NANA, M, 2yrs	2
zs628	23	Female	NA	NA	NA	NA	NA	NA	NA	NA	1158	Respiratory secretions	2020-02-08	2020-02-08	2020-02-09	41.53846154	40.54945055	Negative	NA	F	NANA, F, 23yrs	1
zs629	22	Male	NA	NA	NA	NA	NA	NA	NA	NA	1755	Respiratory secretions	2020-02-20	2020-02-20	2020-02-20	41.53846154	40.54945055	Negative	NA	M	NANA, M, 22yrs	2
zs629	22	Male	NA	NA	NA	NA	NA	NA	NA	NA	1783	Respiratory secretions	2020-02-20	2020-02-20	2020-02-21	40.54945055	40.54945055	Negative	NA	M	NANA, M, 22yrs	2
zs630	34	Female	NA	NA	NA	NA	NA	NA	NA	NA	335	Respiratory secretions	2020-01-25	2020-01-28	2020-01-28	41.53846154	40.54945055	Negative	NA	F	NANA, F, 34yrs	2
zs630	34	Female	NA	NA	NA	NA	NA	NA	NA	NA	241	Respiratory secretions	2020-01-25	2020-01-26	2020-01-27	42.52747253	40.54945055	Negative	NA	F	NANA, F, 34yrs	2
zs631	8	Male	NA	NA	NA	NA	NA	NA	NA	NA	279	Respiratory secretions	2020-01-27	2020-01-27	2020-01-27	41.53846154	40.54945055	Negative	NA	M	NANA, M, 8yrs	1
zs632	6	Male	NA	NA	NA	NA	NA	NA	NA	NA	573	Respiratory secretions	2020-01-31	2020-02-01	2020-02-01	40.54945055	42.52747253	Negative	NA	M	NANA, M, 6yrs	2
zs632	6	Male	NA	NA	NA	NA	NA	NA	NA	NA	547	Respiratory secretions	2020-01-31	2020-01-31	2020-01-31	41.53846154	41.53846154	Negative	NA	M	NANA, M, 6yrs	2
zs633	16	Female	NA	NA	NA	NA	NA	NA	NA	NA	820	Respiratory secretions	2020-01-24	2020-02-04	2020-02-04	40.54945055	41.53846154	Negative	NA	F	NANA, F, 16yrs	2
zs633	16	Female	NA	NA	NA	NA	NA	NA	NA	NA	108	Respiratory secretions	2020-01-24	2020-01-24	2020-01-24	41.53846154	41.53846154	Negative	NA	F	NANA, F, 16yrs	2
zs634	59	Male	NA	NA	NA	NA	NA	NA	NA	NA	1018	Respiratory secretions	NA	2020-02-07	2020-02-07	41.53846154	42.52747253	Negative	NA	M	NANA, M, 59yrs	2
zs634	59	Male	NA	NA	NA	NA	NA	NA	NA	NA	252	Respiratory secretions	NA	2020-01-27	2020-01-27	40.54945055	40.54945055	Negative	NA	M	NANA, M, 59yrs	2
zs635	40	Female	NA	NA	NA	NA	NA	NA	NA	NA	845	Respiratory secretions	2020-01-28	2020-02-04	2020-02-05	42.52747253	42.52747253	Negative	NA	F	NANA, F, 40yrs	1
zs636	26	Male	NA	NA	NA	NA	NA	NA	NA	NA	268	Respiratory secretions	2020-01-21	2020-01-26	2020-01-27	41.53846154	41.53846154	Negative	NA	M	NANA, M, 26yrs	2
zs636	26	Male	NA	NA	NA	NA	NA	NA	NA	NA	162	Respiratory secretions	2020-01-21	2020-01-24	2020-01-25	41.53846154	40.54945055	Negative	NA	M	NANA, M, 26yrs	2
zs637	88	Male	NA	NA	NA	NA	NA	NA	NA	NA	402	Respiratory secretions	NA	2020-01-29	2020-01-29	41.53846154	40.54945055	Negative	NA	M	NANA, M, 88yrs	1
zs638	37	Male	NA	NA	NA	NA	NA	NA	NA	NA	1797	Respiratory secretions	2020-02-19	2020-02-21	2020-02-21	41.53846154	42.52747253	Negative	NA	M	NANA, M, 37yrs	1
zs639	49	Male	NA	NA	NA	NA	NA	NA	NA	NA	1539	Respiratory secretions	2020-02-12	2020-02-13	2020-02-14	42.52747253	41.53846154	Negative	NA	M	NANA, M, 49yrs	2
zs639	49	Male	NA	NA	NA	NA	NA	NA	NA	NA	1479	Respiratory secretions	2020-02-12	2020-02-12	2020-02-13	42.52747253	41.53846154	Negative	NA	M	NANA, M, 49yrs	2
zs640	68	Male	NA	NA	NA	NA	NA	NA	NA	NA	2047	Respiratory secretions	2020-02-21	2020-02-26	2020-02-26	42.52747253	42.52747253	Negative	NA	M	NANA, M, 68yrs	1
zs641	27	Male	NA	NA	NA	NA	NA	NA	NA	NA	256	Respiratory secretions	2020-01-23	2020-01-27	2020-01-27	40.54945055	41.53846154	Negative	NA	M	NANA, M, 27yrs	2
zs641	27	Male	NA	NA	NA	NA	NA	NA	NA	NA	150	Respiratory secretions	2020-01-23	2020-01-25	2020-01-25	42.52747253	41.53846154	Negative	NA	M	NANA, M, 27yrs	2
zs642	40	Male	NA	NA	NA	NA	NA	NA	NA	NA	2131	Respiratory secretions	2020-02-25	2020-02-28	2020-02-28	40.54945055	40.54945055	Negative	NA	M	NANA, M, 40yrs	3
zs642	40	Male	NA	NA	NA	NA	NA	NA	NA	NA	2057	Respiratory secretions	2020-02-25	2020-02-26	2020-02-26	40.54945055	40.54945055	Negative	NA	M	NANA, M, 40yrs	3
zs642	40	Male	NA	NA	NA	NA	NA	NA	NA	NA	2057	Faeces	2020-02-25	2020-02-26	2020-02-26	42.52747253	41.53846154	Negative	NA	M	NANA, M, 40yrs	3
zs643	41	Female	NA	NA	NA	NA	NA	NA	NA	NA	52	Respiratory secretions	2020-01-20	2020-01-23	2020-01-23	40.54945055	42.52747253	Negative	NA	F	NANA, F, 41yrs	1
zs644	27	Male	NA	NA	NA	NA	NA	NA	NA	NA	348	Respiratory secretions	2020-01-26	2020-01-26	2020-01-28	41.53846154	40.54945055	Negative	NA	M	NANA, M, 27yrs	1
zs645	39	Female	NA	NA	NA	NA	NA	NA	NA	NA	1051	Respiratory secretions	NA	2020-02-07	2020-02-07	40.54945055	40.54945055	Negative	NA	F	NANA, F, 39yrs	2
zs645	39	Female	NA	NA	NA	NA	NA	NA	NA	NA	959	Respiratory secretions	NA	2020-02-06	2020-02-06	41.53846154	41.53846154	Negative	NA	F	NANA, F, 39yrs	2
zs646	NA	Female	NA	NA	NA	NA	NA	NA	NA	NA	2265	Respiratory secretions	NA	2020-03-02	2020-03-02	40.54945055	42.52747253	Negative	NA	F	NANA, F, NAyrs	2
zs646	NA	Female	NA	NA	NA	NA	NA	NA	NA	NA	2265	Faeces	NA	2020-03-02	2020-03-02	40.54945055	42.52747253	Negative	NA	F	NANA, F, NAyrs	2
zs647	34	Male	case04	2020-01-14	2020-01-25	2020-02-05	2020-02-21	symptomatic	2020-03-02		169	Respiratory secretions	2020-01-25	2020-01-25	2020-01-26	29.45	32.31	Positive	11	M	case04, M, 34yrs	12
zs647	34	Male	case04	2020-01-14	2020-01-25	2020-02-05	2020-02-21	symptomatic	2020-03-02		1800	Faeces	2020-01-25	2020-02-21	2020-02-21	40.54945055	42.52747253	Negative	38	M	case04, M, 34yrs	12
zs647	34	Male	case04	2020-01-14	2020-01-25	2020-02-05	2020-02-21	symptomatic	2020-03-02		1733	Respiratory secretions	2020-01-25	2020-02-20	2020-02-20	41.53846154	41.53846154	Negative	37	M	case04, M, 34yrs	12
zs647	34	Male	case04	2020-01-14	2020-01-25	2020-02-05	2020-02-21	symptomatic	2020-03-02		1561	Respiratory secretions	2020-01-25	2020-02-14	2020-02-15	41.53846154	42.52747253	Negative	31	M	case04, M, 34yrs	12
zs647	34	Male	case04	2020-01-14	2020-01-25	2020-02-05	2020-02-21	symptomatic	2020-03-02		838	Respiratory secretions	2020-01-25	2020-02-04	2020-02-04	42.52747253	41.53846154	Negative	21	M	case04, M, 34yrs	12
zs647	34	Male	case04	2020-01-14	2020-01-25	2020-02-05	2020-02-21	symptomatic	2020-03-02		831	Faeces	2020-01-25	2020-02-04	2020-02-04	41.53846154	40.54945055	Negative	21	M	case04, M, 34yrs	12
zs647	34	Male	case04	2020-01-14	2020-01-25	2020-02-05	2020-02-21	symptomatic	2020-03-02		732	Respiratory secretions	2020-01-25	2020-02-02	2020-02-02	42.52747253	42.52747253	Negative	19	M	case04, M, 34yrs	12
zs647	34	Male	case04	2020-01-14	2020-01-25	2020-02-05	2020-02-21	symptomatic	2020-03-02		614	Respiratory secretions	2020-01-25	2020-02-01	2020-02-01	40.54945055	41.53846154	Negative	18	M	case04, M, 34yrs	12
zs647	34	Male	case04	2020-01-14	2020-01-25	2020-02-05	2020-02-21	symptomatic	2020-03-02		614	Faeces	2020-01-25	2020-02-01	2020-02-01	40.54945055	40.54945055	Negative	18	M	case04, M, 34yrs	12
zs647	34	Male	case04	2020-01-14	2020-01-25	2020-02-05	2020-02-21	symptomatic	2020-03-02		614	Urine	2020-01-25	2020-02-01	2020-02-01	40.54945055	42.52747253	Negative	18	M	case04, M, 34yrs	12
zs647	34	Male	case04	2020-01-14	2020-01-25	2020-02-05	2020-02-21	symptomatic	2020-03-02		470	Respiratory secretions	2020-01-25	2020-01-30	2020-01-30	41.53846154	41.53846154	Negative	16	M	case04, M, 34yrs	12
zs647	34	Male	case04	2020-01-14	2020-01-25	2020-02-05	2020-02-21	symptomatic	2020-03-02		308	Respiratory secretions	2020-01-25	2020-01-27	2020-01-28	42.52747253	42.52747253	Negative	13	M	case04, M, 34yrs	12
zs648	NA	Female	NA	NA	NA	NA	NA	NA	NA	NA	718	Respiratory secretions	NA	2020-02-02	2020-02-02	41.53846154	40.54945055	Negative	NA	F	NANA, F, NAyrs	1
zs649	61	Male	NA	NA	NA	NA	NA	NA	NA	NA	1146	Respiratory secretions	2020-02-07	2020-02-08	2020-02-09	41.53846154	40.54945055	Negative	NA	M	NANA, M, 61yrs	1
zs650	33	Female	NA	NA	NA	NA	NA	NA	NA	NA	1195	Respiratory secretions	NA	2020-02-09	2020-02-09	42.52747253	42.52747253	Negative	NA	F	NANA, F, 33yrs	2
zs650	33	Female	NA	NA	NA	NA	NA	NA	NA	NA	894	Respiratory secretions	NA	2020-02-04	2020-02-05	40.54945055	40.54945055	Negative	NA	F	NANA, F, 33yrs	2
zs651	45	Female	NA	NA	NA	NA	NA	NA	NA	NA	2015	Respiratory secretions	2020-02-24	2020-02-25	2020-02-25	41.53846154	41.53846154	Negative	NA	F	NANA, F, 45yrs	1
zs652	36	Female	NA	NA	NA	NA	NA	NA	NA	NA	1131	Respiratory secretions	NA	2020-02-07	2020-02-08	41.53846154	41.53846154	Negative	NA	F	NANA, F, 36yrs	1
zs653	32	Male	NA	NA	NA	NA	NA	NA	NA	NA	428	Respiratory secretions	2020-01-28	2020-01-29	2020-01-30	42.52747253	40.54945055	Negative	NA	M	NANA, M, 32yrs	1
zs654	38	Female	NA	NA	NA	NA	NA	NA	NA	NA	1854	Respiratory secretions	NA	2020-02-22	2020-02-22	41.53846154	42.52747253	Negative	NA	F	NANA, F, 38yrs	2
zs654	38	Female	NA	NA	NA	NA	NA	NA	NA	NA	1731	Respiratory secretions	NA	2020-02-20	2020-02-20	41.53846154	41.53846154	Negative	NA	F	NANA, F, 38yrs	2
zs655	33	Female	NA	NA	NA	NA	NA	NA	NA	NA	2272	Respiratory secretions	2020-02-27	2020-03-02	2020-03-02	41.53846154	40.54945055	Negative	NA	F	NANA, F, 33yrs	2
zs655	33	Female	NA	NA	NA	NA	NA	NA	NA	NA	2142	Respiratory secretions	2020-02-27	2020-02-28	2020-02-28	41.53846154	41.53846154	Negative	NA	F	NANA, F, 33yrs	2
zs656	30	Male	NA	NA	NA	NA	NA	NA	NA	NA	938	Respiratory secretions	NA	2020-02-05	2020-02-06	40.54945055	41.53846154	Negative	NA	M	NANA, M, 30yrs	2
zs656	30	Male	NA	NA	NA	NA	NA	NA	NA	NA	253	Respiratory secretions	NA	2020-01-27	2020-01-27	42.52747253	42.52747253	Negative	NA	M	NANA, M, 30yrs	2
zs657	31	Female	NA	NA	NA	NA	NA	NA	NA	NA	260	Respiratory secretions	2020-01-21	2020-01-27	2020-01-27	41.53846154	41.53846154	Negative	NA	F	NANA, F, 31yrs	1
zs658	35	Female	NA	NA	NA	NA	NA	NA	NA	NA	1491	Respiratory secretions	NA	2020-02-13	2020-02-13	42.52747253	41.53846154	Negative	NA	F	NANA, F, 35yrs	1
zs659	35	Female	NA	NA	NA	NA	NA	NA	NA	NA	1643	Respiratory secretions	2020-02-12	2020-02-17	2020-02-17	40.54945055	42.52747253	Negative	NA	F	NANA, F, 35yrs	2
zs659	35	Female	NA	NA	NA	NA	NA	NA	NA	NA	1623	Respiratory secretions	2020-02-12	2020-02-15	2020-02-16	42.52747253	42.52747253	Negative	NA	F	NANA, F, 35yrs	2
zs660	28	Male	NA	NA	NA	NA	NA	NA	NA	NA	623	Respiratory secretions	NA	2020-02-01	2020-02-01	40.54945055	41.53846154	Negative	NA	M	NANA, M, 28yrs	1
zs661	26	Female	NA	NA	NA	NA	NA	NA	NA	NA	943	Respiratory secretions	2020-01-28	2020-02-05	2020-02-06	42.52747253	42.52747253	Negative	NA	F	NANA, F, 26yrs	1
zs662	9	Male	NA	NA	NA	NA	NA	NA	NA	NA	893	Respiratory secretions	2020-02-04	2020-02-04	2020-02-05	41.53846154	42.52747253	Negative	NA	M	NANA, M, 9yrs	1
zs663	44	Female	NA	NA	NA	NA	NA	NA	NA	NA	1401	Respiratory secretions	NA	2020-02-11	2020-02-12	41.53846154	42.52747253	Negative	NA	F	NANA, F, 44yrs	1
zs664	32	Female	NA	NA	NA	NA	NA	NA	NA	NA	811	Respiratory secretions	2020-02-02	2020-02-04	2020-02-04	41.53846154	42.52747253	Negative	NA	F	NANA, F, 32yrs	1
zs665	34	Female	NA	NA	NA	NA	NA	NA	NA	NA	736	Respiratory secretions	2020-01-27	2020-02-02	2020-02-02	41.53846154	42.52747253	Negative	NA	F	NANA, F, 34yrs	1
zs666	4	Female	NA	NA	NA	NA	NA	NA	NA	NA	1428	Respiratory secretions	2020-02-09	2020-02-12	2020-02-12	42.52747253	40.54945055	Negative	NA	F	NANA, F, 4yrs	2
zs666	4	Female	NA	NA	NA	NA	NA	NA	NA	NA	1356	Respiratory secretions	2020-02-09	2020-02-11	2020-02-12	40.54945055	42.52747253	Negative	NA	F	NANA, F, 4yrs	2
zs667	35	Male	NA	NA	NA	NA	NA	NA	NA	NA	2209	Respiratory secretions	NA	2020-02-29	2020-02-29	42.52747253	41.53846154	Negative	NA	M	NANA, M, 35yrs	1
zs668	54	Male	NA	NA	NA	NA	NA	NA	NA	NA	935	Respiratory secretions	NA	2020-02-05	2020-02-06	40.54945055	40.54945055	Negative	NA	M	NANA, M, 54yrs	2
zs668	54	Male	NA	NA	NA	NA	NA	NA	NA	NA	246	Respiratory secretions	NA	2020-01-27	2020-01-27	40.54945055	41.53846154	Negative	NA	M	NANA, M, 54yrs	2
zs669	45	Female	NA	NA	NA	NA	NA	NA	NA	NA	238	Respiratory secretions	2020-01-22	2020-01-26	2020-01-27	40.54945055	41.53846154	Negative	NA	F	NANA, F, 45yrs	1
zs670	50	Female	NA	NA	NA	NA	NA	NA	NA	NA	940	Respiratory secretions	NA	2020-02-05	2020-02-06	41.53846154	41.53846154	Negative	NA	F	NANA, F, 50yrs	2
zs670	50	Female	NA	NA	NA	NA	NA	NA	NA	NA	248	Respiratory secretions	NA	2020-01-27	2020-01-27	40.54945055	41.53846154	Negative	NA	F	NANA, F, 50yrs	2
zs671	27	Female	NA	NA	NA	NA	NA	NA	NA	NA	2254	Respiratory secretions	2020-02-26	2020-03-01	2020-03-01	41.53846154	41.53846154	Negative	NA	F	NANA, F, 27yrs	3
zs671	27	Female	NA	NA	NA	NA	NA	NA	NA	NA	2254	Faeces	2020-02-26	2020-03-01	2020-03-01	42.52747253	40.54945055	Negative	NA	F	NANA, F, 27yrs	3
zs671	27	Female	NA	NA	NA	NA	NA	NA	NA	NA	2123	Respiratory secretions	2020-02-26	2020-02-28	2020-02-28	40.54945055	41.53846154	Negative	NA	F	NANA, F, 27yrs	3
zs672	34	Male	NA	NA	NA	NA	NA	NA	NA	NA	1386	Respiratory secretions	NA	2020-02-11	2020-02-12	42.52747253	40.54945055	Negative	NA	M	NANA, M, 34yrs	1
zs673	38	Male	NA	NA	NA	NA	NA	NA	NA	NA	1915	Respiratory secretions	2020-02-20	2020-02-23	2020-02-23	41.53846154	41.53846154	Negative	NA	M	NANA, M, 38yrs	3
zs673	38	Male	NA	NA	NA	NA	NA	NA	NA	NA	1915	Faeces	2020-02-20	2020-02-23	2020-02-23	40.54945055	42.52747253	Negative	NA	M	NANA, M, 38yrs	3
zs673	38	Male	NA	NA	NA	NA	NA	NA	NA	NA	1804	Respiratory secretions	2020-02-20	2020-02-21	2020-02-21	42.52747253	42.52747253	Negative	NA	M	NANA, M, 38yrs	3
zs674	39	Male	NA	NA	NA	NA	NA	NA	NA	NA	1580	Respiratory secretions	2020-02-03	2020-02-15	2020-02-15	41.53846154	42.52747253	Negative	NA	M	NANA, M, 39yrs	1
zs675	39	Female	NA	NA	NA	NA	NA	NA	NA	NA	1433	Respiratory secretions	2020-02-12	2020-02-12	2020-02-12	40.54945055	41.53846154	Negative	NA	F	NANA, F, 39yrs	1
zs676	39	Female	NA	NA	NA	NA	NA	NA	NA	NA	1628	Respiratory secretions	2020-02-13	2020-02-17	2020-02-17	42.52747253	41.53846154	Negative	NA	F	NANA, F, 39yrs	2
zs676	39	Female	NA	NA	NA	NA	NA	NA	NA	NA	1569	Respiratory secretions	2020-02-13	2020-02-14	2020-02-15	42.52747253	40.54945055	Negative	NA	F	NANA, F, 39yrs	2
zs677	35	Male	NA	NA	NA	NA	NA	NA	NA	NA	1426	Respiratory secretions	2020-02-08	2020-02-12	2020-02-12	40.54945055	40.54945055	Negative	NA	M	NANA, M, 35yrs	2
zs677	35	Male	NA	NA	NA	NA	NA	NA	NA	NA	1354	Respiratory secretions	2020-02-08	2020-02-11	2020-02-12	42.52747253	40.54945055	Negative	NA	M	NANA, M, 35yrs	2
zs678	31	Male	NA	NA	NA	NA	NA	NA	NA	NA	33	Respiratory secretions	2020-01-21	2020-01-22	2020-01-22	42.52747253	42.52747253	Negative	NA	M	NANA, M, 31yrs	1
zs679	33	Male	NA	NA	NA	NA	NA	NA	NA	NA	315	Respiratory secretions	2020-01-23	2020-01-27	2020-01-28	42.52747253	41.53846154	Negative	NA	M	NANA, M, 33yrs	1
zs680	39	Female	NA	NA	NA	NA	NA	NA	NA	NA	1458	Respiratory secretions	2020-02-10	2020-02-13	2020-02-13	40.54945055	41.53846154	Negative	NA	F	NANA, F, 39yrs	2
zs680	39	Female	NA	NA	NA	NA	NA	NA	NA	NA	1304	Respiratory secretions	2020-02-10	2020-02-10	2020-02-11	42.52747253	41.53846154	Negative	NA	F	NANA, F, 39yrs	2
zs681	22	Male	NA	NA	NA	NA	NA	NA	NA	NA	140	Respiratory secretions	2020-01-14	2020-01-24	2020-01-25	42.52747253	40.54945055	Negative	NA	M	NANA, M, 22yrs	1
zs682	65	Female	NA	NA	NA	NA	NA	NA	NA	NA	2195	Respiratory secretions	NA	2020-02-29	2020-02-29	40.54945055	40.54945055	Negative	NA	F	NANA, F, 65yrs	1
zs683	22	Male	NA	NA	NA	NA	NA	NA	NA	NA	167	Respiratory secretions	NA	2020-01-26	2020-01-26	42.52747253	42.52747253	Negative	NA	M	NANA, M, 22yrs	1
zs684	30	Female	NA	NA	NA	NA	NA	NA	NA	NA	1620	Respiratory secretions	2020-02-12	2020-02-16	2020-02-16	40.54945055	42.52747253	Negative	NA	F	NANA, F, 30yrs	3
zs684	30	Female	NA	NA	NA	NA	NA	NA	NA	NA	1649	Faeces	2020-02-12	2020-02-17	2020-02-17	40.54945055	41.53846154	Negative	NA	F	NANA, F, 30yrs	3
zs684	30	Female	NA	NA	NA	NA	NA	NA	NA	NA	1559	Respiratory secretions	2020-02-12	2020-02-14	2020-02-15	42.52747253	40.54945055	Negative	NA	F	NANA, F, 30yrs	3
zs685	32	Female	NA	NA	NA	NA	NA	NA	NA	NA	1581	Respiratory secretions	2020-02-14	2020-02-15	2020-02-15	40.54945055	40.54945055	Negative	NA	F	NANA, F, 32yrs	1
zs686	75	Female	NA	NA	NA	NA	NA	NA	NA	NA	936	Respiratory secretions	NA	2020-02-05	2020-02-06	40.54945055	42.52747253	Negative	NA	F	NANA, F, 75yrs	1
zs687	NA	Female	NA	NA	NA	NA	NA	NA	NA	NA	251	Respiratory secretions	NA	2020-01-27	2020-01-27	42.52747253	41.53846154	Negative	NA	F	NANA, F, NAyrs	1
zs688	2	Female	NA	NA	NA	NA	NA	NA	NA	NA	627	Respiratory secretions	NA	2020-02-01	2020-02-02	42.52747253	41.53846154	Negative	NA	F	NANA, F, 2yrs	2
zs688	2	Female	NA	NA	NA	NA	NA	NA	NA	NA	393	Respiratory secretions	NA	2020-01-29	2020-01-29	42.52747253	42.52747253	Negative	NA	F	NANA, F, 2yrs	2
zs689	82	Female	NA	NA	NA	NA	NA	NA	NA	NA	2065	Respiratory secretions	2020-02-26	2020-02-27	2020-02-27	41.53846154	41.53846154	Negative	NA	F	NANA, F, 82yrs	1
zs690	25	Male	NA	NA	NA	NA	NA	NA	NA	NA	2145	Respiratory secretions	2020-02-28	2020-02-28	2020-02-28	42.52747253	40.54945055	Negative	NA	M	NANA, M, 25yrs	1
zs691	40	Female	NA	NA	NA	NA	NA	NA	NA	NA	419	Respiratory secretions	2020-01-27	2020-01-28	2020-01-30	42.52747253	42.52747253	Negative	NA	F	NANA, F, 40yrs	1
zs692	36	Female	NA	NA	NA	NA	NA	NA	NA	NA	1843	Respiratory secretions	2020-01-26	2020-02-22	2020-02-22	41.53846154	41.53846154	Negative	NA	F	NANA, F, 36yrs	1
zs693	25	Male	NA	NA	NA	NA	NA	NA	NA	NA	633	Respiratory secretions	2020-01-28	2020-02-01	2020-02-02	40.54945055	41.53846154	Negative	NA	M	NANA, M, 25yrs	2
zs693	25	Male	NA	NA	NA	NA	NA	NA	NA	NA	450	Respiratory secretions	2020-01-28	2020-01-30	2020-01-30	40.54945055	42.52747253	Negative	NA	M	NANA, M, 25yrs	2
zs694	34	Male	NA	NA	NA	NA	NA	NA	NA	NA	141	Respiratory secretions	2020-01-21	2020-01-24	2020-01-25	41.53846154	41.53846154	Negative	NA	M	NANA, M, 34yrs	1
zs695	70	Male	NA	NA	NA	NA	NA	NA	NA	NA	1447	Respiratory secretions	NA	2020-02-12	2020-02-13	41.53846154	41.53846154	Negative	NA	M	NANA, M, 70yrs	1
zs696	48	Male	NA	NA	NA	NA	NA	NA	NA	NA	1500	Respiratory secretions	2020-02-10	2020-02-13	2020-02-13	40.54945055	42.52747253	Negative	NA	M	NANA, M, 48yrs	1
zs697	49	Male	NA	NA	NA	NA	NA	NA	NA	NA	1414	Respiratory secretions	2020-02-10	2020-02-12	2020-02-12	41.53846154	42.52747253	Negative	NA	M	NANA, M, 49yrs	1
zs698	50	Male	NA	NA	NA	NA	NA	NA	NA	NA	1534	Respiratory secretions	2020-02-10	2020-02-14	2020-02-14	41.53846154	40.54945055	Negative	NA	M	NANA, M, 50yrs	1
zs699	34	Female	NA	NA	NA	NA	NA	NA	NA	NA	258	Respiratory secretions	2020-01-22	2020-01-27	2020-01-27	42.52747253	40.54945055	Negative	NA	F	NANA, F, 34yrs	2
zs699	34	Female	NA	NA	NA	NA	NA	NA	NA	NA	157	Respiratory secretions	2020-01-22	2020-01-25	2020-01-25	41.53846154	42.52747253	Negative	NA	F	NANA, F, 34yrs	2
zs700	32	Female	NA	NA	NA	NA	NA	NA	NA	NA	1903	Respiratory secretions	2020-02-22	2020-02-23	2020-02-23	40.54945055	40.54945055	Negative	NA	F	NANA, F, 32yrs	2
zs700	32	Female	NA	NA	NA	NA	NA	NA	NA	NA	1825	Respiratory secretions	2020-02-22	2020-02-22	2020-02-22	41.53846154	40.54945055	Negative	NA	F	NANA, F, 32yrs	2
zs701	19	Male	NA	NA	NA	NA	NA	NA	NA	NA	175	Respiratory secretions	2020-01-24	2020-01-25	2020-01-26	41.53846154	41.53846154	Negative	NA	M	NANA, M, 19yrs	1
zs702	34	Female	NA	NA	NA	NA	NA	NA	NA	NA	2152	Respiratory secretions	2020-01-26	2020-02-28	2020-02-29	41.53846154	40.54945055	Negative	NA	F	NANA, F, 34yrs	2
zs702	34	Female	NA	NA	NA	NA	NA	NA	NA	NA	2028	Respiratory secretions	2020-01-26	2020-02-26	2020-02-26	40.54945055	41.53846154	Negative	NA	F	NANA, F, 34yrs	2
zs703	2	Female	NA	NA	NA	NA	NA	NA	NA	NA	2293	Respiratory secretions	2020-03-01	2020-03-02	2020-03-02	42.52747253	41.53846154	Negative	NA	F	NANA, F, 2yrs	1
zs704	69	Male	NA	NA	NA	NA	NA	NA	NA	NA	1826	Respiratory secretions	NA	2020-02-22	2020-02-22	40.54945055	40.54945055	Negative	NA	M	NANA, M, 69yrs	1
zs705	26	Female	NA	NA	NA	NA	NA	NA	NA	NA	452	Respiratory secretions	2020-01-27	2020-01-30	2020-01-30	40.54945055	41.53846154	Negative	NA	F	NANA, F, 26yrs	2
zs705	26	Female	NA	NA	NA	NA	NA	NA	NA	NA	392	Respiratory secretions	2020-01-27	2020-01-28	2020-01-29	40.54945055	42.52747253	Negative	NA	F	NANA, F, 26yrs	2
zs706	31	Male	NA	NA	NA	NA	NA	NA	NA	NA	2165	Respiratory secretions	NA	2020-02-29	2020-02-29	41.53846154	42.52747253	Negative	NA	M	NANA, M, 31yrs	2
zs706	31	Male	NA	NA	NA	NA	NA	NA	NA	NA	1600	Respiratory secretions	NA	2020-02-16	2020-02-16	42.52747253	41.53846154	Negative	NA	M	NANA, M, 31yrs	2
zs707	52	Male	NA	NA	NA	NA	NA	NA	NA	NA	498	Respiratory secretions	NA	2020-01-30	2020-01-31	41.53846154	41.53846154	Negative	NA	M	NANA, M, 52yrs	1
zs708	49	Male	NA	NA	NA	NA	NA	NA	NA	NA	983	Respiratory secretions	NA	2020-02-06	2020-02-06	42.52747253	42.52747253	Negative	NA	M	NANA, M, 49yrs	1
zs709	40	Male	NA	NA	NA	NA	NA	NA	NA	NA	956	Respiratory secretions	NA	2020-02-06	2020-02-06	40.54945055	42.52747253	Negative	NA	M	NANA, M, 40yrs	2
zs709	40	Male	NA	NA	NA	NA	NA	NA	NA	NA	842	Respiratory secretions	NA	2020-02-04	2020-02-04	40.54945055	41.53846154	Negative	NA	M	NANA, M, 40yrs	2
zs710	34	Female	NA	NA	NA	NA	NA	NA	NA	NA	1286	Respiratory secretions	2020-02-09	2020-02-10	2020-02-11	41.53846154	40.54945055	Negative	NA	F	NANA, F, 34yrs	1
zs711	27	Male	NA	NA	NA	NA	NA	NA	NA	NA	497	Respiratory secretions	NA	2020-01-30	2020-01-31	42.52747253	41.53846154	Negative	NA	M	NANA, M, 27yrs	1
zs712	62	Male	NA	NA	NA	NA	NA	NA	NA	NA	662	Respiratory secretions	2020-01-29	2020-02-02	2020-02-02	42.52747253	42.52747253	Negative	NA	M	NANA, M, 62yrs	2
zs712	62	Male	NA	NA	NA	NA	NA	NA	NA	NA	565	Respiratory secretions	2020-01-29	2020-01-31	2020-01-31	40.54945055	42.52747253	Negative	NA	M	NANA, M, 62yrs	2
zs713	23	Male	NA	NA	NA	NA	NA	NA	NA	NA	2143	Respiratory secretions	NA	2020-02-28	2020-02-28	41.53846154	40.54945055	Negative	NA	M	NANA, M, 23yrs	1
zs714	22	Male	NA	NA	NA	NA	NA	NA	NA	NA	27	Respiratory secretions	2020-01-20	2020-01-21	2020-01-21	41.53846154	41.53846154	Negative	NA	M	NANA, M, 22yrs	1
zs715	33	Female	NA	NA	NA	NA	NA	NA	NA	NA	2089	Respiratory secretions	NA	2020-02-27	2020-02-28	40.54945055	42.52747253	Negative	NA	F	NANA, F, 33yrs	2
zs715	33	Female	NA	NA	NA	NA	NA	NA	NA	NA	2016	Respiratory secretions	NA	2020-02-25	2020-02-25	41.53846154	40.54945055	Negative	NA	F	NANA, F, 33yrs	2
zs716	51	Female	NA	NA	NA	NA	NA	NA	NA	NA	1769	Respiratory secretions	2020-02-17	2020-02-19	2020-02-21	42.52747253	42.52747253	Negative	NA	F	NANA, F, 51yrs	1
zs717	33	Female	NA	NA	NA	NA	NA	NA	NA	NA	895	Respiratory secretions	NA	2020-02-05	2020-02-05	41.53846154	40.54945055	Negative	NA	F	NANA, F, 33yrs	1
zs718	33	Male	NA	NA	NA	NA	NA	NA	NA	NA	1046	Respiratory secretions	NA	2020-02-07	2020-02-07	42.52747253	42.52747253	Negative	NA	M	NANA, M, 33yrs	1
zs719	35	Female	NA	NA	NA	NA	NA	NA	NA	NA	847	Respiratory secretions	2020-01-31	2020-02-04	2020-02-05	42.52747253	40.54945055	Negative	NA	F	NANA, F, 35yrs	1
zs720	31	Male	NA	NA	NA	NA	NA	NA	NA	NA	1988	Respiratory secretions	2020-02-22	2020-02-25	2020-02-25	41.53846154	40.54945055	Negative	NA	M	NANA, M, 31yrs	1
zs721	86	Female	NA	NA	NA	NA	NA	NA	NA	NA	884	Respiratory secretions	2020-02-01	2020-02-04	2020-02-05	40.54945055	42.52747253	Negative	NA	F	NANA, F, 86yrs	1
zs722	NA	Female	NA	NA	NA	NA	NA	NA	NA	NA	476	Respiratory secretions	NA	2020-01-30	2020-01-30	41.53846154	40.54945055	Negative	NA	F	NANA, F, NAyrs	1
zs723	15	Female	NA	NA	NA	NA	NA	NA	NA	NA	809	Respiratory secretions	2020-02-03	2020-02-03	2020-02-04	42.52747253	41.53846154	Negative	NA	F	NANA, F, 15yrs	2
zs723	15	Female	NA	NA	NA	NA	NA	NA	NA	NA	896	Respiratory secretions	2020-02-03	2020-02-04	2020-02-05	41.53846154	40.54945055	Negative	NA	F	NANA, F, 15yrs	2
zs724	24	Male	NA	NA	NA	NA	NA	NA	NA	NA	424	Respiratory secretions	2020-01-28	2020-01-29	2020-01-30	42.52747253	40.54945055	Negative	NA	M	NANA, M, 24yrs	1
zs725	31	Male	NA	NA	NA	NA	NA	NA	NA	NA	1241	Respiratory secretions	NA	2020-02-10	2020-02-10	42.52747253	41.53846154	Negative	NA	M	NANA, M, 31yrs	1
zs726	80	Male	NA	NA	NA	NA	NA	NA	NA	NA	545	Respiratory secretions	2020-01-29	2020-01-30	2020-01-31	40.54945055	42.52747253	Negative	NA	M	NANA, M, 80yrs	1
zs727	39	Female	NA	NA	NA	NA	NA	NA	NA	NA	30	Respiratory secretions	2020-01-21	2020-01-22	2020-01-22	41.53846154	42.52747253	Negative	NA	F	NANA, F, 39yrs	1
zs728	41	Female	NA	NA	NA	NA	NA	NA	NA	NA	667	Respiratory secretions	NA	2020-02-02	2020-02-02	42.52747253	41.53846154	Negative	NA	F	NANA, F, 41yrs	1
zs729	69	Female	NA	NA	NA	NA	NA	NA	NA	NA	1979	Respiratory secretions	NA	2020-02-24	2020-02-25	41.53846154	40.54945055	Negative	NA	F	NANA, F, 69yrs	1
zs730	11	Male	NA	NA	NA	NA	NA	NA	NA	NA	2173	Respiratory secretions	2020-02-26	2020-02-29	2020-02-29	42.52747253	40.54945055	Negative	NA	M	NANA, M, 11yrs	2
zs730	11	Male	NA	NA	NA	NA	NA	NA	NA	NA	2066	Respiratory secretions	2020-02-26	2020-02-27	2020-02-27	42.52747253	42.52747253	Negative	NA	M	NANA, M, 11yrs	2
zs731	80	Male	NA	NA	NA	NA	NA	NA	NA	NA	646	Respiratory secretions	2020-01-29	2020-02-02	2020-02-02	41.53846154	40.54945055	Negative	NA	M	NANA, M, 80yrs	1
zs732	39	Female	NA	NA	NA	NA	NA	NA	NA	NA	441	Respiratory secretions	2020-01-19	2020-01-29	2020-01-30	40.54945055	42.52747253	Negative	NA	F	NANA, F, 39yrs	1
zs733	69	Male	NA	NA	NA	NA	NA	NA	NA	NA	1642	Respiratory secretions	2020-02-11	2020-02-17	2020-02-17	42.52747253	40.54945055	Negative	NA	M	NANA, M, 69yrs	1
zs734	70	Male	NA	NA	NA	NA	NA	NA	NA	NA	1591	Respiratory secretions	2020-02-03	2020-02-15	2020-02-15	40.54945055	42.52747253	Negative	NA	M	NANA, M, 70yrs	1
zs735	27	Female	NA	NA	NA	NA	NA	NA	NA	NA	1471	Respiratory secretions	2020-02-05	2020-02-13	2020-02-13	41.53846154	42.52747253	Negative	NA	F	NANA, F, 27yrs	2
zs735	27	Female	NA	NA	NA	NA	NA	NA	NA	NA	1368	Respiratory secretions	2020-02-05	2020-02-11	2020-02-12	41.53846154	42.52747253	Negative	NA	F	NANA, F, 27yrs	2
zs736	32	Male	NA	NA	NA	NA	NA	NA	NA	NA	1996	Respiratory secretions	NA	2020-02-25	2020-02-25	40.54945055	42.52747253	Negative	NA	M	NANA, M, 32yrs	2
zs736	32	Male	NA	NA	NA	NA	NA	NA	NA	NA	1883	Respiratory secretions	NA	2020-02-23	2020-02-23	41.53846154	41.53846154	Negative	NA	M	NANA, M, 32yrs	2
zs737	44	Male	NA	NA	NA	NA	NA	NA	NA	NA	813	Respiratory secretions	2020-02-02	2020-02-04	2020-02-04	42.52747253	41.53846154	Negative	NA	M	NANA, M, 44yrs	2
zs737	44	Male	NA	NA	NA	NA	NA	NA	NA	NA	650	Respiratory secretions	2020-02-02	2020-02-02	2020-02-02	40.54945055	42.52747253	Negative	NA	M	NANA, M, 44yrs	2
zs738	43	Male	NA	NA	NA	NA	NA	NA	NA	NA	562	Respiratory secretions	2020-01-24	2020-01-31	2020-01-31	40.54945055	41.53846154	Negative	NA	M	NANA, M, 43yrs	1
zs739	13	Female	NA	NA	NA	NA	NA	NA	NA	NA	1363	Respiratory secretions	2020-02-05	2020-02-11	2020-02-12	41.53846154	42.52747253	Negative	NA	F	NANA, F, 13yrs	2
zs739	13	Female	NA	NA	NA	NA	NA	NA	NA	NA	1221	Respiratory secretions	2020-02-05	2020-02-09	2020-02-10	41.53846154	41.53846154	Negative	NA	F	NANA, F, 13yrs	2
zs740	62	Male	NA	NA	NA	NA	NA	NA	NA	NA	925	Respiratory secretions	NA	2020-02-05	2020-02-05	41.53846154	42.52747253	Negative	NA	M	NANA, M, 62yrs	1
zs741	61	Male	NA	NA	NA	NA	NA	NA	NA	NA	1034	Respiratory secretions	2020-02-02	2020-02-04	2020-02-07	41.53846154	40.54945055	Negative	NA	M	NANA, M, 61yrs	2
zs741	61	Male	NA	NA	NA	NA	NA	NA	NA	NA	795	Respiratory secretions	2020-02-02	2020-02-03	2020-02-03	42.52747253	41.53846154	Negative	NA	M	NANA, M, 61yrs	2
zs742	46	Male	NA	NA	NA	NA	NA	NA	NA	NA	2276	Respiratory secretions	2020-02-29	2020-03-02	2020-03-02	41.53846154	41.53846154	Negative	NA	M	NANA, M, 46yrs	2
zs742	46	Male	NA	NA	NA	NA	NA	NA	NA	NA	2199	Respiratory secretions	2020-02-29	2020-02-29	2020-02-29	41.53846154	40.54945055	Negative	NA	M	NANA, M, 46yrs	2
zs743	NA	Female	NA	NA	NA	NA	NA	NA	NA	NA	729	Respiratory secretions	NA	2020-02-02	2020-02-02	40.54945055	41.53846154	Negative	NA	F	NANA, F, NAyrs	2
zs743	NA	Female	NA	NA	NA	NA	NA	NA	NA	NA	624	Respiratory secretions	NA	2020-02-01	2020-02-01	41.53846154	40.54945055	Negative	NA	F	NANA, F, NAyrs	2
zs744	73	Male	NA	NA	NA	NA	NA	NA	NA	NA	760	Respiratory secretions	NA	2020-02-03	2020-02-03	41.53846154	42.52747253	Negative	NA	M	NANA, M, 73yrs	1
zs745	28	Female	NA	NA	NA	NA	NA	NA	NA	NA	1560	Respiratory secretions	NA	2020-02-14	2020-02-15	42.52747253	40.54945055	Negative	NA	F	NANA, F, 28yrs	2
zs745	28	Female	NA	NA	NA	NA	NA	NA	NA	NA	1494	Respiratory secretions	NA	2020-02-13	2020-02-13	41.53846154	42.52747253	Negative	NA	F	NANA, F, 28yrs	2
zs746	NA	Male	NA	NA	NA	NA	NA	NA	NA	NA	728	Respiratory secretions	NA	2020-02-02	2020-02-02	40.54945055	40.54945055	Negative	NA	M	NANA, M, NAyrs	2
zs746	NA	Male	NA	NA	NA	NA	NA	NA	NA	NA	619	Respiratory secretions	NA	2020-02-01	2020-02-01	40.54945055	42.52747253	Negative	NA	M	NANA, M, NAyrs	2
zs747	23	Female	NA	NA	NA	NA	NA	NA	NA	NA	1860	Respiratory secretions	NA	2020-02-22	2020-02-22	41.53846154	42.52747253	Negative	NA	F	NANA, F, 23yrs	3
zs747	23	Female	NA	NA	NA	NA	NA	NA	NA	NA	1860	Faeces	NA	2020-02-22	2020-02-22	40.54945055	42.52747253	Negative	NA	F	NANA, F, 23yrs	3
zs747	23	Female	NA	NA	NA	NA	NA	NA	NA	NA	1742	Respiratory secretions	NA	2020-02-20	2020-02-20	42.52747253	40.54945055	Negative	NA	F	NANA, F, 23yrs	3
zs748	40	Female	NA	NA	NA	NA	NA	NA	NA	NA	493	Respiratory secretions	NA	2020-01-30	2020-01-31	41.53846154	41.53846154	Negative	NA	F	NANA, F, 40yrs	1
zs749	33	Female	NA	NA	NA	NA	NA	NA	NA	NA	977	Respiratory secretions	NA	2020-02-06	2020-02-06	42.52747253	41.53846154	Negative	NA	F	NANA, F, 33yrs	2
zs749	33	Female	NA	NA	NA	NA	NA	NA	NA	NA	843	Respiratory secretions	NA	2020-02-04	2020-02-04	41.53846154	41.53846154	Negative	NA	F	NANA, F, 33yrs	2
zs750	47	Male	NA	NA	NA	NA	NA	NA	NA	NA	1230	Respiratory secretions	2020-01-20	2020-02-10	2020-02-10	40.54945055	40.54945055	Negative	NA	M	NANA, M, 47yrs	1
zs751	3	Male	NA	NA	NA	NA	NA	NA	NA	NA	792	Respiratory secretions	2020-01-30	2020-02-03	2020-02-03	41.53846154	41.53846154	Negative	NA	M	NANA, M, 3yrs	2
zs751	3	Male	NA	NA	NA	NA	NA	NA	NA	NA	637	Respiratory secretions	2020-01-30	2020-02-01	2020-02-02	42.52747253	40.54945055	Negative	NA	M	NANA, M, 3yrs	2
zs752	41	Male	NA	NA	NA	NA	NA	NA	NA	NA	793	Respiratory secretions	2020-01-30	2020-02-03	2020-02-03	40.54945055	40.54945055	Negative	NA	M	NANA, M, 41yrs	2
zs752	41	Male	NA	NA	NA	NA	NA	NA	NA	NA	643	Respiratory secretions	2020-01-30	2020-02-01	2020-02-02	41.53846154	40.54945055	Negative	NA	M	NANA, M, 41yrs	2
zs753	5	Male	NA	NA	NA	NA	NA	NA	NA	NA	1106	Respiratory secretions	2020-02-04	2020-02-08	2020-02-08	41.53846154	42.52747253	Negative	NA	M	NANA, M, 5yrs	2
zs753	5	Male	NA	NA	NA	NA	NA	NA	NA	NA	987	Respiratory secretions	2020-02-04	2020-02-06	2020-02-07	40.54945055	40.54945055	Negative	NA	M	NANA, M, 5yrs	2
zs754	33	Female	NA	NA	NA	NA	NA	NA	NA	NA	1013	Respiratory secretions	2020-01-31	2020-02-07	2020-02-07	42.52747253	42.52747253	Negative	NA	F	NANA, F, 33yrs	1
zs755	39	Female	NA	NA	NA	NA	NA	NA	NA	NA	509	Respiratory secretions	NA	2020-01-30	2020-01-31	41.53846154	40.54945055	Negative	NA	F	NANA, F, 39yrs	1
zs756	38	Female	NA	NA	NA	NA	NA	NA	NA	NA	944	Respiratory secretions	2020-01-30	2020-02-05	2020-02-06	41.53846154	42.52747253	Negative	NA	F	NANA, F, 38yrs	1
zs757	NA	Male	NA	NA	NA	NA	NA	NA	NA	NA	942	Respiratory secretions	NA	2020-02-06	2020-02-06	42.52747253	40.54945055	Negative	NA	M	NANA, M, NAyrs	1
zs758	7	Female	NA	NA	NA	NA	NA	NA	NA	NA	346	Respiratory secretions	2020-01-25	2020-01-28	2020-01-28	40.54945055	42.52747253	Negative	NA	F	NANA, F, 7yrs	2
zs758	7	Female	NA	NA	NA	NA	NA	NA	NA	NA	236	Respiratory secretions	2020-01-25	2020-01-26	2020-01-27	40.54945055	41.53846154	Negative	NA	F	NANA, F, 7yrs	2
zs759	NA	Male	NA	NA	NA	NA	NA	NA	NA	NA	2270	Respiratory secretions	NA	2020-03-02	2020-03-02	42.52747253	40.54945055	Negative	NA	M	NANA, M, NAyrs	2
zs759	NA	Male	NA	NA	NA	NA	NA	NA	NA	NA	2270	Faeces	NA	2020-03-02	2020-03-02	42.52747253	41.53846154	Negative	NA	M	NANA, M, NAyrs	2
zs760	33	Female	NA	NA	NA	NA	NA	NA	NA	NA	2184	Respiratory secretions	NA	2020-02-29	2020-02-29	42.52747253	41.53846154	Negative	NA	F	NANA, F, 33yrs	1
zs761	NA	Male	NA	NA	NA	NA	NA	NA	NA	NA	2309	Respiratory secretions	NA	2020-03-02	2020-03-02	40.54945055	42.52747253	Negative	NA	M	NANA, M, NAyrs	1
zs762	7	Male	NA	NA	NA	NA	NA	NA	NA	NA	1516	Respiratory secretions	2020-02-11	2020-02-11	2020-02-13	41.53846154	42.52747253	Negative	NA	M	NANA, M, 7yrs	1
zs763	41	Female	NA	NA	NA	NA	NA	NA	NA	NA	800	Respiratory secretions	2020-02-02	2020-02-04	2020-02-04	42.52747253	42.52747253	Negative	NA	F	NANA, F, 41yrs	1
zs764	7	Male	NA	NA	NA	NA	NA	NA	NA	NA	2119	Respiratory secretions	2020-02-22	2020-02-25	2020-02-28	42.52747253	42.52747253	Negative	NA	M	NANA, M, 7yrs	1
zs765	NA	Female	NA	NA	NA	NA	NA	NA	NA	NA	207	Respiratory secretions	NA	2020-01-26	2020-01-26	41.53846154	42.52747253	Negative	NA	F	NANA, F, NAyrs	1
zs766	NA	Female	NA	NA	NA	NA	NA	NA	NA	NA	596	Respiratory secretions	NA	2020-02-01	2020-02-01	42.52747253	40.54945055	Negative	NA	F	NANA, F, NAyrs	1
zs767	NA	Female	NA	NA	NA	NA	NA	NA	NA	NA	1907	Respiratory secretions	NA	2020-02-23	2020-02-23	42.52747253	40.54945055	Negative	NA	F	NANA, F, NAyrs	1
zs768	NA	Male	NA	NA	NA	NA	NA	NA	NA	NA	2302	Respiratory secretions	NA	2020-03-02	2020-03-02	40.54945055	41.53846154	Negative	NA	M	NANA, M, NAyrs	1
zs769	14	Female	NA	NA	NA	NA	NA	NA	NA	NA	2340	Respiratory secretions	2020-03-01	2020-03-02	2020-03-03	42.52747253	41.53846154	Negative	NA	F	NANA, F, 14yrs	1
zs770	NA	Female	NA	NA	NA	NA	NA	NA	NA	NA	1486	Respiratory secretions	NA	2020-02-12	2020-02-13	40.54945055	41.53846154	Negative	NA	F	NANA, F, NAyrs	2
zs770	NA	Female	NA	NA	NA	NA	NA	NA	NA	NA	1486	Faeces	NA	2020-02-12	2020-02-13	42.52747253	41.53846154	Negative	NA	F	NANA, F, NAyrs	2
zs771	NA	Male	NA	NA	NA	NA	NA	NA	NA	NA	146	Respiratory secretions	NA	2020-01-25	2020-01-25	41.53846154	41.53846154	Negative	NA	M	NANA, M, NAyrs	2
zs771	NA	Male	NA	NA	NA	NA	NA	NA	NA	NA	83	Respiratory secretions	NA	2020-01-24	2020-01-24	40.54945055	42.52747253	Negative	NA	M	NANA, M, NAyrs	2
zs772	50	Female	NA	NA	NA	NA	NA	NA	NA	NA	2182	Respiratory secretions	NA	2020-02-29	2020-02-29	42.52747253	42.52747253	Negative	NA	F	NANA, F, 50yrs	1
zs773	51	Male	NA	NA	NA	NA	NA	NA	NA	NA	1168	Respiratory secretions	NA	2020-02-09	2020-02-09	42.52747253	40.54945055	Negative	NA	M	NANA, M, 51yrs	1
zs774	36	Male	NA	NA	NA	NA	NA	NA	NA	NA	1194	Respiratory secretions	NA	2020-02-09	2020-02-09	42.52747253	41.53846154	Negative	NA	M	NANA, M, 36yrs	1
zs775	32	Male	NA	NA	NA	NA	NA	NA	NA	NA	1913	Respiratory secretions	2020-02-20	2020-02-23	2020-02-23	40.54945055	42.52747253	Negative	NA	M	NANA, M, 32yrs	3
zs775	32	Male	NA	NA	NA	NA	NA	NA	NA	NA	1913	Faeces	2020-02-20	2020-02-23	2020-02-23	40.54945055	41.53846154	Negative	NA	M	NANA, M, 32yrs	3
zs775	32	Male	NA	NA	NA	NA	NA	NA	NA	NA	1802	Respiratory secretions	2020-02-20	2020-02-21	2020-02-21	42.52747253	42.52747253	Negative	NA	M	NANA, M, 32yrs	3
zs776	36	Female	NA	NA	NA	NA	NA	NA	NA	NA	2281	Respiratory secretions	NA	2020-03-02	2020-03-02	40.54945055	40.54945055	Negative	NA	F	NANA, F, 36yrs	1
zs777	23	Female	NA	NA	NA	NA	NA	NA	NA	NA	560	Respiratory secretions	2020-01-25	2020-01-31	2020-01-31	42.52747253	41.53846154	Negative	NA	F	NANA, F, 23yrs	1
zs778	25	Male	NA	NA	NA	NA	NA	NA	NA	NA	225	Respiratory secretions	2020-01-16	2020-01-26	2020-01-26	42.52747253	42.52747253	Negative	NA	M	NANA, M, 25yrs	1
zs779	29	Male	NA	NA	NA	NA	NA	NA	NA	NA	914	Respiratory secretions	2020-01-24	2020-02-05	2020-02-05	42.52747253	41.53846154	Negative	NA	M	NANA, M, 29yrs	2
zs779	29	Male	NA	NA	NA	NA	NA	NA	NA	NA	731	Respiratory secretions	2020-01-24	2020-02-02	2020-02-02	42.52747253	41.53846154	Negative	NA	M	NANA, M, 29yrs	2
zs780	NA	Female	NA	NA	NA	NA	NA	NA	NA	NA	594	Respiratory secretions	NA	2020-02-01	2020-02-01	42.52747253	40.54945055	Negative	NA	F	NANA, F, NAyrs	1
zs781	3	Female	NA	NA	NA	NA	NA	NA	NA	NA	2341	Respiratory secretions	2020-03-01	2020-03-02	2020-03-03	40.54945055	40.54945055	Negative	NA	F	NANA, F, 3yrs	1
zs782	40	Female	case10	2020-01-15	2020-02-07	2020-02-20	2020-02-19	asymptomatic	2020-03-02	#	1075	Respiratory secretions	NA	2020-02-07	2020-02-08	36.81	36.79	Positive	23	F	case10#, F, 40yrs	19
zs782	40	Female	case10	2020-01-15	2020-02-07	2020-02-20	2020-02-19	asymptomatic	2020-03-02	#	1722	Faeces	NA	2020-02-19	2020-02-19	40.54945055	40.54945055	Negative	35	F	case10#, F, 40yrs	19
zs782	40	Female	case10	2020-01-15	2020-02-07	2020-02-20	2020-02-19	asymptomatic	2020-03-02	#	1645	Respiratory secretions	NA	2020-02-17	2020-02-17	40.54945055	42.52747253	Negative	33	F	case10#, F, 40yrs	19
zs782	40	Female	case10	2020-01-15	2020-02-07	2020-02-20	2020-02-19	asymptomatic	2020-03-02	#	1577	Respiratory secretions	NA	2020-02-15	2020-02-15	42.52747253	41.53846154	Negative	31	F	case10#, F, 40yrs	19
zs782	40	Female	case10	2020-01-15	2020-02-07	2020-02-20	2020-02-19	asymptomatic	2020-03-02	#	1464	Faeces	NA	2020-02-12	2020-02-13	41.53846154	42.52747253	Negative	28	F	case10#, F, 40yrs	19
zs782	40	Female	case10	2020-01-15	2020-02-07	2020-02-20	2020-02-19	asymptomatic	2020-03-02	#	1438	Respiratory secretions	NA	2020-02-11	2020-02-12	41.53846154	41.53846154	Negative	27	F	case10#, F, 40yrs	19
zs782	40	Female	case10	2020-01-15	2020-02-07	2020-02-20	2020-02-19	asymptomatic	2020-03-02	#	1228	Faeces	NA	2020-02-09	2020-02-10	40.54945055	41.53846154	Negative	25	F	case10#, F, 40yrs	19
zs782	40	Female	case10	2020-01-15	2020-02-07	2020-02-20	2020-02-19	asymptomatic	2020-03-02	#	1188	Respiratory secretions	NA	2020-02-09	2020-02-09	40.54945055	40.54945055	Negative	25	F	case10#, F, 40yrs	19
zs782	40	Female	case10	2020-01-15	2020-02-07	2020-02-20	2020-02-19	asymptomatic	2020-03-02	#	1075	Faeces	NA	2020-02-07	2020-02-08	40.54945055	41.53846154	Negative	23	F	case10#, F, 40yrs	19
zs782	40	Female	case10	2020-01-15	2020-02-07	2020-02-20	2020-02-19	asymptomatic	2020-03-02	#	1004	Urine	NA	2020-02-07	2020-02-07	40.54945055	40.54945055	Negative	23	F	case10#, F, 40yrs	19
zs782	40	Female	case10	2020-01-15	2020-02-07	2020-02-20	2020-02-19	asymptomatic	2020-03-02	#	919	Respiratory secretions	NA	2020-02-05	2020-02-05	40.54945055	40.54945055	Negative	21	F	case10#, F, 40yrs	19
zs782	40	Female	case10	2020-01-15	2020-02-07	2020-02-20	2020-02-19	asymptomatic	2020-03-02	#	829	Faeces	NA	2020-02-04	2020-02-04	42.52747253	41.53846154	Negative	20	F	case10#, F, 40yrs	19
zs782	40	Female	case10	2020-01-15	2020-02-07	2020-02-20	2020-02-19	asymptomatic	2020-03-02	#	773	Faeces	NA	2020-02-02	2020-02-03	41.53846154	41.53846154	Negative	18	F	case10#, F, 40yrs	19
zs782	40	Female	case10	2020-01-15	2020-02-07	2020-02-20	2020-02-19	asymptomatic	2020-03-02	#	723	Respiratory secretions	NA	2020-02-02	2020-02-02	40.54945055	41.53846154	Negative	18	F	case10#, F, 40yrs	19
zs782	40	Female	case10	2020-01-15	2020-02-07	2020-02-20	2020-02-19	asymptomatic	2020-03-02	#	581	Respiratory secretions	NA	2020-02-01	2020-02-01	41.53846154	42.52747253	Negative	17	F	case10#, F, 40yrs	19
zs782	40	Female	case10	2020-01-15	2020-02-07	2020-02-20	2020-02-19	asymptomatic	2020-03-02	#	581	Faeces	NA	2020-02-01	2020-02-01	40.54945055	41.53846154	Negative	17	F	case10#, F, 40yrs	19
zs782	40	Female	case10	2020-01-15	2020-02-07	2020-02-20	2020-02-19	asymptomatic	2020-03-02	#	384	Respiratory secretions	NA	2020-01-29	2020-01-29	40.54945055	42.52747253	Negative	14	F	case10#, F, 40yrs	19
zs782	40	Female	case10	2020-01-15	2020-02-07	2020-02-20	2020-02-19	asymptomatic	2020-03-02	#	262	Respiratory secretions	NA	2020-01-27	2020-01-27	42.52747253	41.53846154	Negative	12	F	case10#, F, 40yrs	19
zs782	40	Female	case10	2020-01-15	2020-02-07	2020-02-20	2020-02-19	asymptomatic	2020-03-02	#	211	Respiratory secretions	NA	2020-01-26	2020-01-26	42.52747253	40.54945055	Negative	11	F	case10#, F, 40yrs	19
zs783	89	Female	NA	NA	NA	NA	NA	NA	NA	NA	1867	Respiratory secretions	2020-02-21	2020-02-22	2020-02-22	40.54945055	42.52747253	Negative	NA	F	NANA, F, 89yrs	1
zs784	68	Female	NA	NA	NA	NA	NA	NA	NA	NA	1902	Respiratory secretions	NA	2020-02-22	2020-02-23	42.52747253	40.54945055	Negative	NA	F	NANA, F, 68yrs	1
zs785	39	Female	NA	NA	NA	NA	NA	NA	NA	NA	549	Respiratory secretions	2020-01-30	2020-01-30	2020-01-31	40.54945055	42.52747253	Negative	NA	F	NANA, F, 39yrs	1
zs786	35	Female	NA	NA	NA	NA	NA	NA	NA	NA	787	Respiratory secretions	2020-01-29	2020-02-03	2020-02-03	42.52747253	41.53846154	Negative	NA	F	NANA, F, 35yrs	2
zs786	35	Female	NA	NA	NA	NA	NA	NA	NA	NA	553	Respiratory secretions	2020-01-29	2020-01-31	2020-01-31	42.52747253	41.53846154	Negative	NA	F	NANA, F, 35yrs	2
zs787	26	Female	NA	NA	NA	NA	NA	NA	NA	NA	344	Respiratory secretions	NA	2020-01-28	2020-01-28	42.52747253	40.54945055	Negative	NA	F	NANA, F, 26yrs	2
zs787	26	Female	NA	NA	NA	NA	NA	NA	NA	NA	224	Respiratory secretions	NA	2020-01-26	2020-01-26	40.54945055	41.53846154	Negative	NA	F	NANA, F, 26yrs	2
zs788	1	Male	NA	NA	NA	NA	NA	NA	NA	NA	2206	Respiratory secretions	2020-02-26	2020-02-29	2020-02-29	41.53846154	42.52747253	Negative	NA	M	NANA, M, 1yrs	4
zs788	1	Male	NA	NA	NA	NA	NA	NA	NA	NA	2206	Faeces	2020-02-26	2020-02-29	2020-02-29	42.52747253	42.52747253	Negative	NA	M	NANA, M, 1yrs	4
zs788	1	Male	NA	NA	NA	NA	NA	NA	NA	NA	2072	Respiratory secretions	2020-02-26	2020-02-27	2020-02-27	41.53846154	40.54945055	Negative	NA	M	NANA, M, 1yrs	4
zs788	1	Male	NA	NA	NA	NA	NA	NA	NA	NA	2072	Faeces	2020-02-26	2020-02-27	2020-02-27	41.53846154	41.53846154	Negative	NA	M	NANA, M, 1yrs	4
zs789	34	Female	NA	NA	NA	NA	NA	NA	NA	NA	116	Respiratory secretions	NA	2020-01-24	2020-01-25	42.52747253	42.52747253	Negative	NA	F	NANA, F, 34yrs	1
zs790	3	Female	NA	NA	NA	NA	NA	NA	NA	NA	2338	Respiratory secretions	2020-03-01	2020-03-02	2020-03-03	42.52747253	40.54945055	Negative	NA	F	NANA, F, 3yrs	1
zs791	36	Male	NA	NA	NA	NA	NA	NA	NA	NA	1445	Respiratory secretions	NA	2020-02-12	2020-02-13	42.52747253	40.54945055	Negative	NA	M	NANA, M, 36yrs	1
zs792	36	Male	case09	2020-02-02	2020-02-16	2020-03-02	2020-03-02	asymptomatic	2020-03-02	#	1624	Faeces	NA	2020-02-16	2020-02-16	33.61	33.49	Positive	14	M	case09#, M, 36yrs	14
zs792	36	Male	case09	2020-02-02	2020-02-16	2020-03-02	2020-03-02	asymptomatic	2020-03-02	#	1666	Faeces	NA	2020-02-18	2020-02-18	34.97	34.01	Positive	16	M	case09#, M, 36yrs	14
zs792	36	Male	case09	2020-02-02	2020-02-16	2020-03-02	2020-03-02	asymptomatic	2020-03-02	#	1833	Respiratory secretions	NA	2020-02-22	2020-02-22	40.54945055	41.53846154	Negative	20	M	case09#, M, 36yrs	14
zs792	36	Male	case09	2020-02-02	2020-02-16	2020-03-02	2020-03-02	asymptomatic	2020-03-02	#	1833	Faeces	NA	2020-02-22	2020-02-22	33.66	32.84	Positive	20	M	case09#, M, 36yrs	14
zs792	36	Male	case09	2020-02-02	2020-02-16	2020-03-02	2020-03-02	asymptomatic	2020-03-02	#	1926	Faeces	NA	2020-02-23	2020-02-23	36.35	35.59	Positive	21	M	case09#, M, 36yrs	14
zs792	36	Male	case09	2020-02-02	2020-02-16	2020-03-02	2020-03-02	asymptomatic	2020-03-02	#	2034	Faeces	NA	2020-02-26	2020-02-26	34.13	35.75	Positive	24	M	case09#, M, 36yrs	14
zs792	36	Male	case09	2020-02-02	2020-02-16	2020-03-02	2020-03-02	asymptomatic	2020-03-02	#	2034	Respiratory secretions	NA	2020-02-26	2020-02-26	40.54945055	42.52747253	Negative	24	M	case09#, M, 36yrs	14
zs792	36	Male	case09	2020-02-02	2020-02-16	2020-03-02	2020-03-02	asymptomatic	2020-03-02	#	2163	Faeces	NA	2020-02-29	2020-02-29	35.88	35.58	Positive	27	M	case09#, M, 36yrs	14
zs792	36	Male	case09	2020-02-02	2020-02-16	2020-03-02	2020-03-02	asymptomatic	2020-03-02	#	2279	Faeces	NA	2020-03-02	2020-03-02	35.16	32.25	Positive	29	M	case09#, M, 36yrs	14
zs792	36	Male	case09	2020-02-02	2020-02-16	2020-03-02	2020-03-02	asymptomatic	2020-03-02	#	1995	Respiratory secretions	NA	2020-02-25	2020-02-25	40.54945055	42.52747253	Negative	23	M	case09#, M, 36yrs	14
zs792	36	Male	case09	2020-02-02	2020-02-16	2020-03-02	2020-03-02	asymptomatic	2020-03-02	#	1756	Respiratory secretions	NA	2020-02-20	2020-02-20	42.52747253	41.53846154	Negative	18	M	case09#, M, 36yrs	14
zs792	36	Male	case09	2020-02-02	2020-02-16	2020-03-02	2020-03-02	asymptomatic	2020-03-02	#	1701	Respiratory secretions	NA	2020-02-18	2020-02-18	40.54945055	41.53846154	Negative	16	M	case09#, M, 36yrs	14
zs792	36	Male	case09	2020-02-02	2020-02-16	2020-03-02	2020-03-02	asymptomatic	2020-03-02	#	1684	Serum	NA	2020-02-18	2020-02-18	42.52747253	41.53846154	Negative	16	M	case09#, M, 36yrs	14
zs792	36	Male	case09	2020-02-02	2020-02-16	2020-03-02	2020-03-02	asymptomatic	2020-03-02	#	1582	Respiratory secretions	NA	2020-02-15	2020-02-15	41.53846154	40.54945055	Negative	13	M	case09#, M, 36yrs	14
zs793	29	Female	NA	NA	NA	NA	NA	NA	NA	NA	2156	Respiratory secretions	NA	2020-02-29	2020-02-29	41.53846154	41.53846154	Negative	NA	F	NANA, F, 29yrs	1
zs794	84	Female	NA	NA	NA	NA	NA	NA	NA	NA	1605	Respiratory secretions	NA	2020-02-16	2020-02-16	40.54945055	40.54945055	Negative	NA	F	NANA, F, 84yrs	1
zs795	NA	Female	NA	NA	NA	NA	NA	NA	NA	NA	1625	Faeces	NA	2020-02-16	2020-02-16	42.52747253	40.54945055	Negative	NA	F	NANA, F, NAyrs	2
zs795	NA	Female	NA	NA	NA	NA	NA	NA	NA	NA	1583	Respiratory secretions	NA	2020-02-15	2020-02-15	42.52747253	42.52747253	Negative	NA	F	NANA, F, NAyrs	2
zs796	58	Male	NA	NA	NA	NA	NA	NA	NA	NA	2240	Respiratory secretions	2020-02-28	2020-03-01	2020-03-01	41.53846154	41.53846154	Negative	NA	M	NANA, M, 58yrs	2
zs796	58	Male	NA	NA	NA	NA	NA	NA	NA	NA	2148	Respiratory secretions	2020-02-28	2020-02-28	2020-02-28	42.52747253	42.52747253	Negative	NA	M	NANA, M, 58yrs	2
zs797	29	Female	NA	NA	NA	NA	NA	NA	NA	NA	1427	Respiratory secretions	2020-02-09	2020-02-12	2020-02-12	41.53846154	42.52747253	Negative	NA	F	NANA, F, 29yrs	2
zs797	29	Female	NA	NA	NA	NA	NA	NA	NA	NA	1355	Respiratory secretions	2020-02-09	2020-02-11	2020-02-12	42.52747253	41.53846154	Negative	NA	F	NANA, F, 29yrs	2
zs798	26	Female	NA	NA	NA	NA	NA	NA	NA	NA	75	Respiratory secretions	2020-01-23	2020-01-23	2020-01-24	40.54945055	41.53846154	Negative	NA	F	NANA, F, 26yrs	1
zs799	73	Male	NA	NA	NA	NA	NA	NA	NA	NA	2118	Respiratory secretions	2020-02-27	2020-02-27	2020-02-28	40.54945055	42.52747253	Negative	NA	M	NANA, M, 73yrs	1
zs800	61	Male	NA	NA	NA	NA	NA	NA	NA	NA	941	Respiratory secretions	2020-02-01	2020-02-06	2020-02-06	40.54945055	40.54945055	Negative	NA	M	NANA, M, 61yrs	1
zs801	62	Male	NA	NA	NA	NA	NA	NA	NA	NA	873	Respiratory secretions	2020-02-01	2020-02-04	2020-02-05	42.52747253	40.54945055	Negative	NA	M	NANA, M, 62yrs	1
zs802	56	Male	NA	NA	NA	NA	NA	NA	NA	NA	2287	Respiratory secretions	NA	2020-03-02	2020-03-02	41.53846154	41.53846154	Negative	NA	M	NANA, M, 56yrs	1
zs803	4	Female	NA	NA	NA	NA	NA	NA	NA	NA	1385	Respiratory secretions	2020-02-11	2020-02-12	2020-02-12	41.53846154	40.54945055	Negative	NA	F	NANA, F, 4yrs	2
zs803	4	Female	NA	NA	NA	NA	NA	NA	NA	NA	1317	Respiratory secretions	2020-02-11	2020-02-11	2020-02-11	41.53846154	42.52747253	Negative	NA	F	NANA, F, 4yrs	2
zs804	47	Male	NA	NA	NA	NA	NA	NA	NA	NA	1419	Respiratory secretions	NA	2020-02-12	2020-02-12	40.54945055	40.54945055	Negative	NA	M	NANA, M, 47yrs	2
zs804	47	Male	NA	NA	NA	NA	NA	NA	NA	NA	1265	Respiratory secretions	NA	2020-02-10	2020-02-10	42.52747253	42.52747253	Negative	NA	M	NANA, M, 47yrs	2
zs805	25	Female	NA	NA	NA	NA	NA	NA	NA	NA	1726	Respiratory secretions	NA	2020-02-19	2020-02-19	42.52747253	41.53846154	Negative	NA	F	NANA, F, 25yrs	2
zs805	25	Female	NA	NA	NA	NA	NA	NA	NA	NA	1633	Respiratory secretions	NA	2020-02-17	2020-02-17	42.52747253	40.54945055	Negative	NA	F	NANA, F, 25yrs	2
zs806	NA	Female	NA	NA	NA	NA	NA	NA	NA	NA	1585	Respiratory secretions	NA	2020-02-15	2020-02-15	42.52747253	40.54945055	Negative	NA	F	NANA, F, NAyrs	1
zs807	43	Male	NA	NA	NA	NA	NA	NA	NA	NA	2074	Respiratory secretions	NA	2020-02-27	2020-02-27	42.52747253	41.53846154	Negative	NA	M	NANA, M, 43yrs	4
zs807	43	Male	NA	NA	NA	NA	NA	NA	NA	NA	2074	Faeces	NA	2020-02-27	2020-02-27	41.53846154	42.52747253	Negative	NA	M	NANA, M, 43yrs	4
zs807	43	Male	NA	NA	NA	NA	NA	NA	NA	NA	2011	Respiratory secretions	NA	2020-02-25	2020-02-25	40.54945055	41.53846154	Negative	NA	M	NANA, M, 43yrs	4
zs807	43	Male	NA	NA	NA	NA	NA	NA	NA	NA	2011	Faeces	NA	2020-02-25	2020-02-25	41.53846154	41.53846154	Negative	NA	M	NANA, M, 43yrs	4
zs808	50	Female	NA	NA	NA	NA	NA	NA	NA	NA	20	Respiratory secretions	NA	2020-01-21	2020-01-21	40.54945055	40.54945055	Negative	NA	F	NANA, F, 50yrs	2
zs808	50	Female	NA	NA	NA	NA	NA	NA	NA	NA	221	Respiratory secretions	NA	2020-01-26	2020-01-26	41.53846154	41.53846154	Negative	NA	F	NANA, F, 50yrs	2
zs809	42	Male	NA	NA	NA	NA	NA	NA	NA	NA	1869	Respiratory secretions	NA	2020-02-22	2020-02-22	42.52747253	41.53846154	Negative	NA	M	NANA, M, 42yrs	1
zs810	39	Female	NA	NA	NA	NA	NA	NA	NA	NA	524	Respiratory secretions	NA	2020-01-30	2020-01-31	42.52747253	41.53846154	Negative	NA	F	NANA, F, 39yrs	1
zs811	33	Female	NA	NA	NA	NA	NA	NA	NA	NA	1049	Respiratory secretions	NA	2020-02-07	2020-02-07	41.53846154	41.53846154	Negative	NA	F	NANA, F, 33yrs	2
zs811	33	Female	NA	NA	NA	NA	NA	NA	NA	NA	960	Respiratory secretions	NA	2020-02-06	2020-02-06	40.54945055	42.52747253	Negative	NA	F	NANA, F, 33yrs	2
zs812	39	Female	NA	NA	NA	NA	NA	NA	NA	NA	1384	Respiratory secretions	2020-02-09	2020-02-12	2020-02-12	42.52747253	42.52747253	Negative	NA	F	NANA, F, 39yrs	1
zs813	39	Female	NA	NA	NA	NA	NA	NA	NA	NA	1314	Respiratory secretions	2020-02-10	2020-02-10	2020-02-11	40.54945055	42.52747253	Negative	NA	F	NANA, F, 39yrs	1
zs814	30	Female	NA	NA	NA	NA	NA	NA	NA	NA	1694	Respiratory secretions	NA	2020-02-18	2020-02-18	41.53846154	42.52747253	Negative	NA	F	NANA, F, 30yrs	1
zs815	32	Female	NA	NA	NA	NA	NA	NA	NA	NA	629	Respiratory secretions	2020-01-17	2020-02-01	2020-02-02	41.53846154	41.53846154	Negative	NA	F	NANA, F, 32yrs	2
zs815	32	Female	NA	NA	NA	NA	NA	NA	NA	NA	397	Respiratory secretions	2020-01-17	2020-01-29	2020-01-29	41.53846154	42.52747253	Negative	NA	F	NANA, F, 32yrs	2
zs816	36	Male	NA	NA	NA	NA	NA	NA	NA	NA	99	Respiratory secretions	2020-01-21	2020-01-24	2020-01-24	40.54945055	41.53846154	Negative	NA	M	NANA, M, 36yrs	1
zs817	22	Male	NA	NA	NA	NA	NA	NA	NA	NA	2052	Respiratory secretions	2020-02-20	2020-02-26	2020-02-26	42.52747253	41.53846154	Negative	NA	M	NANA, M, 22yrs	3
zs817	22	Male	NA	NA	NA	NA	NA	NA	NA	NA	2052	Faeces	2020-02-20	2020-02-26	2020-02-26	40.54945055	41.53846154	Negative	NA	M	NANA, M, 22yrs	3
zs817	22	Male	NA	NA	NA	NA	NA	NA	NA	NA	1967	Respiratory secretions	2020-02-20	2020-02-24	2020-02-24	41.53846154	42.52747253	Negative	NA	M	NANA, M, 22yrs	3
zs818	NA	Male	NA	NA	NA	NA	NA	NA	NA	NA	481	Respiratory secretions	NA	2020-01-30	2020-01-30	41.53846154	41.53846154	Negative	NA	M	NANA, M, NAyrs	1
zs819	26	Male	NA	NA	NA	NA	NA	NA	NA	NA	277	Respiratory secretions	2020-01-23	2020-01-27	2020-01-27	40.54945055	40.54945055	Negative	NA	M	NANA, M, 26yrs	2
zs819	26	Male	NA	NA	NA	NA	NA	NA	NA	NA	164	Respiratory secretions	2020-01-23	2020-01-25	2020-01-25	41.53846154	41.53846154	Negative	NA	M	NANA, M, 26yrs	2
zs820	25	Female	NA	NA	NA	NA	NA	NA	NA	NA	1054	Respiratory secretions	2020-02-07	2020-02-07	2020-02-07	42.52747253	41.53846154	Negative	NA	F	NANA, F, 25yrs	1
zs821	1	Male	NA	NA	NA	NA	NA	NA	NA	NA	2100	Respiratory secretions	2020-02-26	2020-02-27	2020-02-28	40.54945055	42.52747253	Negative	NA	M	NANA, M, 1yrs	1
zs822	26	Female	NA	NA	NA	NA	NA	NA	NA	NA	54	Respiratory secretions	2020-01-21	2020-01-23	2020-01-23	42.52747253	42.52747253	Negative	NA	F	NANA, F, 26yrs	2
zs822	26	Female	NA	NA	NA	NA	NA	NA	NA	NA	82	Respiratory secretions	2020-01-21	2020-01-24	2020-01-24	41.53846154	41.53846154	Negative	NA	F	NANA, F, 26yrs	2
zs823	51	Male	NA	NA	NA	NA	NA	NA	NA	NA	55	Respiratory secretions	2020-01-22	2020-01-23	2020-01-23	42.52747253	41.53846154	Negative	NA	M	NANA, M, 51yrs	2
zs823	51	Male	NA	NA	NA	NA	NA	NA	NA	NA	81	Respiratory secretions	2020-01-22	2020-01-24	2020-01-24	41.53846154	41.53846154	Negative	NA	M	NANA, M, 51yrs	2
zs824	16	Male	NA	NA	NA	NA	NA	NA	NA	NA	501	Respiratory secretions	NA	2020-01-30	2020-01-31	40.54945055	40.54945055	Negative	NA	M	NANA, M, 16yrs	1
zs825	NA	Male	NA	NA	NA	NA	NA	NA	NA	NA	123	Respiratory secretions	NA	2020-01-25	2020-01-25	42.52747253	41.53846154	Negative	NA	M	NANA, M, NAyrs	1
zs826	0	Female	NA	NA	NA	NA	NA	NA	NA	NA	1933	Respiratory secretions	2020-02-21	2020-02-24	2020-02-24	40.54945055	42.52747253	Negative	NA	F	NANA, F, 0yrs	2
zs826	0	Female	NA	NA	NA	NA	NA	NA	NA	NA	1832	Respiratory secretions	2020-02-21	2020-02-22	2020-02-22	41.53846154	40.54945055	Negative	NA	F	NANA, F, 0yrs	2
zs827	40	Female	NA	NA	NA	NA	NA	NA	NA	NA	899	Respiratory secretions	2020-01-29	2020-02-05	2020-02-05	40.54945055	42.52747253	Negative	NA	F	NANA, F, 40yrs	2
zs827	40	Female	NA	NA	NA	NA	NA	NA	NA	NA	816	Respiratory secretions	2020-01-29	2020-02-04	2020-02-04	40.54945055	40.54945055	Negative	NA	F	NANA, F, 40yrs	2
zs828	29	Male	NA	NA	NA	NA	NA	NA	NA	NA	1070	Respiratory secretions	2020-02-07	2020-02-07	2020-02-07	41.53846154	41.53846154	Negative	NA	M	NANA, M, 29yrs	1
zs829	32	Male	NA	NA	NA	NA	NA	NA	NA	NA	115	Respiratory secretions	NA	2020-01-25	2020-01-25	41.53846154	42.52747253	Negative	NA	M	NANA, M, 32yrs	2
zs829	32	Male	NA	NA	NA	NA	NA	NA	NA	NA	202	Respiratory secretions	NA	2020-01-26	2020-01-26	41.53846154	42.52747253	Negative	NA	M	NANA, M, 32yrs	2
zs830	73	Male	NA	NA	NA	NA	NA	NA	NA	NA	783	Respiratory secretions	NA	2020-02-03	2020-02-03	41.53846154	42.52747253	Negative	NA	M	NANA, M, 73yrs	2
zs830	73	Male	NA	NA	NA	NA	NA	NA	NA	NA	658	Respiratory secretions	NA	2020-02-02	2020-02-02	42.52747253	41.53846154	Negative	NA	M	NANA, M, 73yrs	2
zs831	54	Female	NA	NA	NA	NA	NA	NA	NA	NA	1974	Respiratory secretions	2020-02-24	2020-02-24	2020-02-25	42.52747253	42.52747253	Negative	NA	F	NANA, F, 54yrs	1
zs832	12	Male	NA	NA	NA	NA	NA	NA	NA	NA	1058	Respiratory secretions	2020-02-03	2020-02-04	2020-02-07	41.53846154	40.54945055	Negative	NA	M	NANA, M, 12yrs	1
zs833	22	Male	NA	NA	NA	NA	NA	NA	NA	NA	1014	Respiratory secretions	2020-02-01	2020-02-07	2020-02-07	40.54945055	42.52747253	Negative	NA	M	NANA, M, 22yrs	1
zs834	28	Female	NA	NA	NA	NA	NA	NA	NA	NA	231	Respiratory secretions	2020-01-23	2020-01-26	2020-01-27	40.54945055	40.54945055	Negative	NA	F	NANA, F, 28yrs	2
zs834	28	Female	NA	NA	NA	NA	NA	NA	NA	NA	343	Respiratory secretions	2020-01-23	2020-01-28	2020-01-28	40.54945055	40.54945055	Negative	NA	F	NANA, F, 28yrs	2
zs835	48	Male	NA	NA	NA	NA	NA	NA	NA	NA	1269	Respiratory secretions	2020-02-05	2020-02-10	2020-02-10	41.53846154	40.54945055	Negative	NA	M	NANA, M, 48yrs	2
zs835	48	Male	NA	NA	NA	NA	NA	NA	NA	NA	1087	Respiratory secretions	2020-02-05	2020-02-07	2020-02-08	41.53846154	42.52747253	Negative	NA	M	NANA, M, 48yrs	2
zs836	29	Male	NA	NA	NA	NA	NA	NA	NA	NA	1672	Respiratory secretions	NA	2020-02-18	2020-02-18	40.54945055	41.53846154	Negative	NA	M	NANA, M, 29yrs	1
zs837	36	Female	NA	NA	NA	NA	NA	NA	NA	NA	900	Respiratory secretions	NA	2020-02-05	2020-02-05	41.53846154	41.53846154	Negative	NA	F	NANA, F, 36yrs	2
zs837	36	Female	NA	NA	NA	NA	NA	NA	NA	NA	780	Respiratory secretions	NA	2020-02-03	2020-02-03	41.53846154	42.52747253	Negative	NA	F	NANA, F, 36yrs	2
zs838	36	Male	NA	NA	NA	NA	NA	NA	NA	NA	730	Respiratory secretions	NA	2020-02-02	2020-02-02	41.53846154	41.53846154	Negative	NA	M	NANA, M, 36yrs	1
zs839	13	Male	NA	NA	NA	NA	NA	NA	NA	NA	71	Respiratory secretions	2020-01-23	2020-01-23	2020-01-24	40.54945055	41.53846154	Negative	NA	M	NANA, M, 13yrs	1
zs840	35	Female	NA	NA	NA	NA	NA	NA	NA	NA	376	Respiratory secretions	2020-01-24	2020-01-29	2020-01-29	40.54945055	42.52747253	Negative	NA	F	NANA, F, 35yrs	1
zs841	70	Male	NA	NA	NA	NA	NA	NA	NA	NA	2192	Respiratory secretions	NA	2020-02-29	2020-02-29	41.53846154	41.53846154	Negative	NA	M	NANA, M, 70yrs	1
zs842	12	Male	NA	NA	NA	NA	NA	NA	NA	NA	168	Respiratory secretions	2020-01-14	2020-01-25	2020-01-26	40.54945055	42.52747253	Negative	NA	M	NANA, M, 12yrs	2
zs842	12	Male	NA	NA	NA	NA	NA	NA	NA	NA	136	Respiratory secretions	2020-01-14	2020-01-24	2020-01-25	42.52747253	41.53846154	Negative	NA	M	NANA, M, 12yrs	2
zs843	38	Male	NA	NA	NA	NA	NA	NA	NA	NA	929	Respiratory secretions	NA	2020-02-05	2020-02-05	40.54945055	40.54945055	Negative	NA	M	NANA, M, 38yrs	2
zs843	38	Male	NA	NA	NA	NA	NA	NA	NA	NA	857	Respiratory secretions	NA	2020-02-04	2020-02-05	42.52747253	42.52747253	Negative	NA	M	NANA, M, 38yrs	2
zs844	27	Male	NA	NA	NA	NA	NA	NA	NA	NA	197	Respiratory secretions	2020-01-22	2020-01-26	2020-01-26	41.53846154	42.52747253	Negative	NA	M	NANA, M, 27yrs	1
zs845	31	Male	NA	NA	NA	NA	NA	NA	NA	NA	113	Respiratory secretions	NA	2020-01-24	2020-01-25	41.53846154	40.54945055	Negative	NA	M	NANA, M, 31yrs	2
zs845	31	Male	NA	NA	NA	NA	NA	NA	NA	NA	200	Respiratory secretions	NA	2020-01-26	2020-01-26	40.54945055	41.53846154	Negative	NA	M	NANA, M, 31yrs	2
zs846	32	Male	NA	NA	NA	NA	NA	NA	NA	NA	1121	Respiratory secretions	2020-02-05	2020-02-08	2020-02-08	42.52747253	42.52747253	Negative	NA	M	NANA, M, 32yrs	2
zs846	32	Male	NA	NA	NA	NA	NA	NA	NA	NA	990	Respiratory secretions	2020-02-05	2020-02-07	2020-02-07	40.54945055	41.53846154	Negative	NA	M	NANA, M, 32yrs	2
zs847	48	Female	NA	NA	NA	NA	NA	NA	NA	NA	548	Respiratory secretions	2020-01-29	2020-01-30	2020-01-31	40.54945055	42.52747253	Negative	NA	F	NANA, F, 48yrs	1
zs848	32	Female	NA	NA	NA	NA	NA	NA	NA	NA	1037	Respiratory secretions	2020-02-03	2020-02-04	2020-02-07	41.53846154	42.52747253	Negative	NA	F	NANA, F, 32yrs	1
zs849	73	Male	NA	NA	NA	NA	NA	NA	NA	NA	1311	Respiratory secretions	2020-02-10	2020-02-11	2020-02-11	41.53846154	42.52747253	Negative	NA	M	NANA, M, 73yrs	1
zs850	55	Male	NA	NA	NA	NA	NA	NA	NA	NA	1246	Respiratory secretions	NA	2020-02-10	2020-02-10	40.54945055	41.53846154	Negative	NA	M	NANA, M, 55yrs	1
zs851	31	Male	NA	NA	NA	NA	NA	NA	NA	NA	1472	Respiratory secretions	2020-02-11	2020-02-13	2020-02-13	41.53846154	41.53846154	Negative	NA	M	NANA, M, 31yrs	2
zs851	31	Male	NA	NA	NA	NA	NA	NA	NA	NA	1406	Respiratory secretions	2020-02-11	2020-02-11	2020-02-12	41.53846154	42.52747253	Negative	NA	M	NANA, M, 31yrs	2
zs852	67	Female	NA	NA	NA	NA	NA	NA	NA	NA	429	Respiratory secretions	2020-01-28	2020-01-29	2020-01-30	42.52747253	42.52747253	Negative	NA	F	NANA, F, 67yrs	1
zs853	30	Female	NA	NA	NA	NA	NA	NA	NA	NA	1173	Respiratory secretions	NA	2020-02-08	2020-02-09	42.52747253	40.54945055	Negative	NA	F	NANA, F, 30yrs	2
zs853	30	Female	NA	NA	NA	NA	NA	NA	NA	NA	1721	Respiratory secretions	NA	2020-02-19	2020-02-19	42.52747253	42.52747253	Negative	NA	F	NANA, F, 30yrs	2
zs854	32	Male	NA	NA	NA	NA	NA	NA	NA	NA	1904	Respiratory secretions	2020-02-21	2020-02-23	2020-02-23	42.52747253	40.54945055	Negative	NA	M	NANA, M, 32yrs	2
zs854	32	Male	NA	NA	NA	NA	NA	NA	NA	NA	1811	Respiratory secretions	2020-02-21	2020-02-21	2020-02-21	40.54945055	41.53846154	Negative	NA	M	NANA, M, 32yrs	2
zs855	61	Male	NA	NA	NA	NA	NA	NA	NA	NA	331	Respiratory secretions	2020-01-26	2020-01-28	2020-01-28	40.54945055	42.52747253	Negative	NA	M	NANA, M, 61yrs	2
zs855	61	Male	NA	NA	NA	NA	NA	NA	NA	NA	295	Respiratory secretions	2020-01-26	2020-01-27	2020-01-28	41.53846154	40.54945055	Negative	NA	M	NANA, M, 61yrs	2
zs856	31	Female	NA	NA	NA	NA	NA	NA	NA	NA	1029	Respiratory secretions	2020-02-02	2020-02-03	2020-02-07	41.53846154	42.52747253	Negative	NA	F	NANA, F, 31yrs	1
zs857	17	Female	NA	NA	NA	NA	NA	NA	NA	NA	1782	Respiratory secretions	2020-02-20	2020-02-20	2020-02-21	42.52747253	40.54945055	Negative	NA	F	NANA, F, 17yrs	1
zs858	61	Male	NA	NA	NA	NA	NA	NA	NA	NA	1341	Respiratory secretions	2020-02-09	2020-02-10	2020-02-11	41.53846154	41.53846154	Negative	NA	M	NANA, M, 61yrs	1
zs859	40	Female	NA	NA	NA	NA	NA	NA	NA	NA	1202	Respiratory secretions	2020-02-07	2020-02-09	2020-02-09	40.54945055	40.54945055	Negative	NA	F	NANA, F, 40yrs	2
zs859	40	Female	NA	NA	NA	NA	NA	NA	NA	NA	1116	Respiratory secretions	2020-02-07	2020-02-07	2020-02-08	41.53846154	40.54945055	Negative	NA	F	NANA, F, 40yrs	2
zs860	63	Male	NA	NA	NA	NA	NA	NA	NA	NA	1024	Respiratory secretions	2020-02-01	2020-02-03	2020-02-07	40.54945055	42.52747253	Negative	NA	M	NANA, M, 63yrs	1
zs861	57	Male	NA	NA	NA	NA	NA	NA	NA	NA	2274	Respiratory secretions	2020-03-02	2020-03-02	2020-03-02	41.53846154	42.52747253	Negative	NA	M	NANA, M, 57yrs	1
zs862	36	Male	NA	NA	NA	NA	NA	NA	NA	NA	1937	Respiratory secretions	2020-02-15	2020-02-24	2020-02-24	41.53846154	41.53846154	Negative	NA	M	NANA, M, 36yrs	2
zs862	36	Male	NA	NA	NA	NA	NA	NA	NA	NA	1853	Respiratory secretions	2020-02-15	2020-02-22	2020-02-22	40.54945055	41.53846154	Negative	NA	M	NANA, M, 36yrs	2
zs863	63	Female	NA	NA	NA	NA	NA	NA	NA	NA	1779	Respiratory secretions	2020-02-19	2020-02-20	2020-02-21	41.53846154	41.53846154	Negative	NA	F	NANA, F, 63yrs	1
zs864	34	Male	NA	NA	NA	NA	NA	NA	NA	NA	1898	Respiratory secretions	2020-02-20	2020-02-22	2020-02-23	41.53846154	41.53846154	Negative	NA	M	NANA, M, 34yrs	1
zs865	63	Female	NA	NA	NA	NA	NA	NA	NA	NA	336	Respiratory secretions	2020-01-26	2020-01-28	2020-01-28	41.53846154	40.54945055	Negative	NA	F	NANA, F, 63yrs	1
zs866	31	Male	NA	NA	NA	NA	NA	NA	NA	NA	1404	Respiratory secretions	NA	2020-02-11	2020-02-12	42.52747253	40.54945055	Negative	NA	M	NANA, M, 31yrs	1
zs867	NA	Female	NA	NA	NA	NA	NA	NA	NA	NA	1303	Respiratory secretions	NA	2020-02-10	2020-02-11	42.52747253	42.52747253	Negative	NA	F	NANA, F, NAyrs	1
zs868	56	Male	NA	NA	NA	NA	NA	NA	NA	NA	1900	Respiratory secretions	NA	2020-02-22	2020-02-23	40.54945055	40.54945055	Negative	NA	M	NANA, M, 56yrs	1
zs869	57	Male	NA	NA	NA	NA	NA	NA	NA	NA	1812	Respiratory secretions	NA	2020-02-21	2020-02-21	42.52747253	41.53846154	Negative	NA	M	NANA, M, 57yrs	1
zs870	28	Male	NA	NA	NA	NA	NA	NA	NA	NA	1450	Respiratory secretions	NA	2020-02-12	2020-02-13	42.52747253	42.52747253	Negative	NA	M	NANA, M, 28yrs	1
zs871	43	Male	NA	NA	NA	NA	NA	NA	NA	NA	1951	Respiratory secretions	2020-02-15	2020-02-24	2020-02-24	42.52747253	40.54945055	Negative	NA	M	NANA, M, 43yrs	2
zs871	43	Male	NA	NA	NA	NA	NA	NA	NA	NA	1895	Respiratory secretions	2020-02-15	2020-02-22	2020-02-23	41.53846154	41.53846154	Negative	NA	M	NANA, M, 43yrs	2
zs872	26	Male	NA	NA	NA	NA	NA	NA	NA	NA	651	Respiratory secretions	2020-01-31	2020-02-02	2020-02-02	40.54945055	40.54945055	Negative	NA	M	NANA, M, 26yrs	1
zs873	NA	Male	NA	NA	NA	NA	NA	NA	NA	NA	592	Respiratory secretions	NA	2020-02-01	2020-02-01	40.54945055	42.52747253	Negative	NA	M	NANA, M, NAyrs	1
zs874	47	Male	NA	NA	NA	NA	NA	NA	NA	NA	1965	Respiratory secretions	NA	2020-02-24	2020-02-24	42.52747253	42.52747253	Negative	NA	M	NANA, M, 47yrs	4
zs874	47	Male	NA	NA	NA	NA	NA	NA	NA	NA	1965	Faeces	NA	2020-02-24	2020-02-24	42.52747253	40.54945055	Negative	NA	M	NANA, M, 47yrs	4
zs874	47	Male	NA	NA	NA	NA	NA	NA	NA	NA	1858	Respiratory secretions	NA	2020-02-22	2020-02-22	40.54945055	40.54945055	Negative	NA	M	NANA, M, 47yrs	4
zs874	47	Male	NA	NA	NA	NA	NA	NA	NA	NA	1858	Faeces	NA	2020-02-22	2020-02-22	41.53846154	40.54945055	Negative	NA	M	NANA, M, 47yrs	4
zs875	10	Male	NA	NA	NA	NA	NA	NA	NA	NA	585	Respiratory secretions	NA	2020-02-01	2020-02-01	42.52747253	41.53846154	Negative	NA	M	NANA, M, 10yrs	1
zs876	62	Male	NA	NA	NA	NA	NA	NA	NA	NA	354	Respiratory secretions	NA	2020-01-28	2020-01-28	42.52747253	40.54945055	Negative	NA	M	NANA, M, 62yrs	1
zs877	34	Male	NA	NA	NA	NA	NA	NA	NA	NA	356	Respiratory secretions	NA	2020-01-28	2020-01-28	42.52747253	40.54945055	Negative	NA	M	NANA, M, 34yrs	1
zs878	20	Male	NA	NA	NA	NA	NA	NA	NA	NA	395	Respiratory secretions	NA	2020-01-29	2020-01-29	42.52747253	40.54945055	Negative	NA	M	NANA, M, 20yrs	1
zs879	38	Male	NA	NA	NA	NA	NA	NA	NA	NA	1629	Respiratory secretions	2020-02-06	2020-02-17	2020-02-17	41.53846154	41.53846154	Negative	NA	M	NANA, M, 38yrs	7
zs879	38	Male	NA	NA	NA	NA	NA	NA	NA	NA	1669	Respiratory secretions	2020-02-06	2020-02-18	2020-02-18	41.53846154	40.54945055	Negative	NA	M	NANA, M, 38yrs	7
zs879	38	Male	NA	NA	NA	NA	NA	NA	NA	NA	1669	Faeces	2020-02-06	2020-02-18	2020-02-18	41.53846154	40.54945055	Negative	NA	M	NANA, M, 38yrs	7
zs879	38	Male	NA	NA	NA	NA	NA	NA	NA	NA	1669	Serum	2020-02-06	2020-02-18	2020-02-18	40.54945055	42.52747253	Negative	NA	M	NANA, M, 38yrs	7
zs879	38	Male	NA	NA	NA	NA	NA	NA	NA	NA	1596	Respiratory secretions	2020-02-06	2020-02-16	2020-02-16	41.53846154	40.54945055	Negative	NA	M	NANA, M, 38yrs	7
zs879	38	Male	NA	NA	NA	NA	NA	NA	NA	NA	1372	Respiratory secretions	2020-02-06	2020-02-12	2020-02-12	41.53846154	41.53846154	Negative	NA	M	NANA, M, 38yrs	7
zs879	38	Male	NA	NA	NA	NA	NA	NA	NA	NA	1266	Respiratory secretions	2020-02-06	2020-02-10	2020-02-10	40.54945055	40.54945055	Negative	NA	M	NANA, M, 38yrs	7
zs880	60	Female	NA	NA	NA	NA	NA	NA	NA	NA	355	Respiratory secretions	NA	2020-01-28	2020-01-28	40.54945055	41.53846154	Negative	NA	F	NANA, F, 60yrs	1
zs881	2	Male	NA	NA	NA	NA	NA	NA	NA	NA	2113	Respiratory secretions	2020-02-26	2020-02-27	2020-02-28	40.54945055	41.53846154	Negative	NA	M	NANA, M, 2yrs	1
zs882	79	Female	NA	NA	NA	NA	NA	NA	NA	NA	1373	Respiratory secretions	2020-02-07	2020-02-11	2020-02-12	42.52747253	42.52747253	Negative	NA	F	NANA, F, 79yrs	1
zs883	32	Female	NA	NA	NA	NA	NA	NA	NA	NA	1989	Respiratory secretions	2020-02-22	2020-02-25	2020-02-25	41.53846154	40.54945055	Negative	NA	F	NANA, F, 32yrs	1
zs884	NA	Female	NA	NA	NA	NA	NA	NA	NA	NA	1663	Respiratory secretions	2020-01-29	2020-02-17	2020-02-18	41.53846154	42.52747253	Negative	NA	F	NANA, F, NAyrs	1
zs885	NA	Male	NA	NA	NA	NA	NA	NA	NA	NA	1537	Respiratory secretions	2020-02-14	2020-02-14	2020-02-14	41.53846154	40.54945055	Negative	NA	M	NANA, M, NAyrs	1
zs886	58	Male	NA	NA	NA	NA	NA	NA	NA	NA	781	Respiratory secretions	NA	2020-02-03	2020-02-03	40.54945055	41.53846154	Negative	NA	M	NANA, M, 58yrs	2
zs886	58	Male	NA	NA	NA	NA	NA	NA	NA	NA	656	Respiratory secretions	NA	2020-02-02	2020-02-02	42.52747253	40.54945055	Negative	NA	M	NANA, M, 58yrs	2
zs887	41	Female	NA	NA	NA	NA	NA	NA	NA	NA	1095	Respiratory secretions	2020-02-05	2020-02-07	2020-02-08	41.53846154	42.52747253	Negative	NA	F	NANA, F, 41yrs	1
zs888	33	Male	NA	NA	NA	NA	NA	NA	NA	NA	2009	Respiratory secretions	NA	2020-02-25	2020-02-25	42.52747253	42.52747253	Negative	NA	M	NANA, M, 33yrs	4
zs888	33	Male	NA	NA	NA	NA	NA	NA	NA	NA	2009	Faeces	NA	2020-02-25	2020-02-25	40.54945055	42.52747253	Negative	NA	M	NANA, M, 33yrs	4
zs888	33	Male	NA	NA	NA	NA	NA	NA	NA	NA	1909	Respiratory secretions	NA	2020-02-23	2020-02-23	42.52747253	40.54945055	Negative	NA	M	NANA, M, 33yrs	4
zs888	33	Male	NA	NA	NA	NA	NA	NA	NA	NA	1909	Faeces	NA	2020-02-23	2020-02-23	41.53846154	41.53846154	Negative	NA	M	NANA, M, 33yrs	4
zs889	71	Female	NA	NA	NA	NA	NA	NA	NA	NA	1651	Respiratory secretions	2020-02-17	2020-02-17	2020-02-17	40.54945055	42.52747253	Negative	NA	F	NANA, F, 71yrs	1
zs890	33	Female	NA	NA	NA	NA	NA	NA	NA	NA	2076	Respiratory secretions	2020-02-25	2020-02-27	2020-02-27	41.53846154	41.53846154	Negative	NA	F	NANA, F, 33yrs	2
zs890	33	Female	NA	NA	NA	NA	NA	NA	NA	NA	1981	Respiratory secretions	2020-02-25	2020-02-25	2020-02-25	40.54945055	41.53846154	Negative	NA	F	NANA, F, 33yrs	2
zs891	NA	Male	NA	NA	NA	NA	NA	NA	NA	NA	1041	Respiratory secretions	NA	2020-02-07	2020-02-07	41.53846154	41.53846154	Negative	NA	M	NANA, M, NAyrs	1
zs892	41	Female	NA	NA	NA	NA	NA	NA	NA	NA	752	Faeces	NA	2020-02-03	2020-02-03	40.54945055	41.53846154	Negative	NA	F	NANA, F, 41yrs	1
zs893	33	Male	NA	NA	NA	NA	NA	NA	NA	NA	2198	Respiratory secretions	2020-02-29	2020-02-29	2020-02-29	41.53846154	42.52747253	Negative	NA	M	NANA, M, 33yrs	1
zs894	35	Male	NA	NA	NA	NA	NA	NA	NA	NA	1839	Respiratory secretions	NA	2020-02-22	2020-02-22	42.52747253	41.53846154	Negative	NA	M	NANA, M, 35yrs	1
zs895	34	Female	NA	NA	NA	NA	NA	NA	NA	NA	572	Respiratory secretions	2020-01-31	2020-02-01	2020-02-01	40.54945055	40.54945055	Negative	NA	F	NANA, F, 34yrs	2
zs895	34	Female	NA	NA	NA	NA	NA	NA	NA	NA	546	Respiratory secretions	2020-01-31	2020-01-31	2020-01-31	40.54945055	42.52747253	Negative	NA	F	NANA, F, 34yrs	2
zs896	30	Female	NA	NA	NA	NA	NA	NA	NA	NA	1593	Respiratory secretions	NA	2020-02-15	2020-02-16	40.54945055	40.54945055	Negative	NA	F	NANA, F, 30yrs	1
zs897	23	Female	NA	NA	NA	NA	NA	NA	NA	NA	584	Respiratory secretions	2020-01-24	2020-02-01	2020-02-01	40.54945055	41.53846154	Negative	NA	F	NANA, F, 23yrs	3
zs897	23	Female	NA	NA	NA	NA	NA	NA	NA	NA	439	Respiratory secretions	2020-01-24	2020-01-30	2020-01-30	42.52747253	40.54945055	Negative	NA	F	NANA, F, 23yrs	3
zs897	23	Female	NA	NA	NA	NA	NA	NA	NA	NA	325	Respiratory secretions	2020-01-24	2020-01-27	2020-01-28	41.53846154	42.52747253	Negative	NA	F	NANA, F, 23yrs	3
zs898	32	Female	NA	NA	NA	NA	NA	NA	NA	NA	2225	Respiratory secretions	2020-02-27	2020-03-01	2020-03-01	41.53846154	42.52747253	Negative	NA	F	NANA, F, 32yrs	1
zs899	51	Female	NA	NA	NA	NA	NA	NA	NA	NA	2245	Respiratory secretions	2020-02-26	2020-03-01	2020-03-01	40.54945055	40.54945055	Negative	NA	F	NANA, F, 51yrs	1
zs900	40	Female	NA	NA	NA	NA	NA	NA	NA	NA	1446	Respiratory secretions	NA	2020-02-12	2020-02-13	42.52747253	42.52747253	Negative	NA	F	NANA, F, 40yrs	1
zs901	30	Female	NA	NA	NA	NA	NA	NA	NA	NA	1487	Respiratory secretions	NA	2020-02-13	2020-02-13	40.54945055	41.53846154	Negative	NA	F	NANA, F, 30yrs	2
zs901	30	Female	NA	NA	NA	NA	NA	NA	NA	NA	1345	Respiratory secretions	NA	2020-02-11	2020-02-12	42.52747253	42.52747253	Negative	NA	F	NANA, F, 30yrs	2
zs902	25	Female	NA	NA	NA	NA	NA	NA	NA	NA	322	Respiratory secretions	2020-01-27	2020-01-27	2020-01-28	41.53846154	42.52747253	Negative	NA	F	NANA, F, 25yrs	1
zs903	66	Female	NA	NA	NA	NA	NA	NA	NA	NA	1849	Faeces	2020-02-21	2020-02-22	2020-02-22	40.54945055	42.52747253	Negative	NA	F	NANA, F, 66yrs	2
zs903	66	Female	NA	NA	NA	NA	NA	NA	NA	NA	1799	Respiratory secretions	2020-02-21	2020-02-21	2020-02-21	41.53846154	40.54945055	Negative	NA	F	NANA, F, 66yrs	2
zs904	50	Female	NA	NA	NA	NA	NA	NA	NA	NA	779	Respiratory secretions	NA	2020-02-03	2020-02-03	41.53846154	42.52747253	Negative	NA	F	NANA, F, 50yrs	1
zs905	75	Female	NA	NA	NA	NA	NA	NA	NA	NA	767	Respiratory secretions	2020-01-30	2020-02-02	2020-02-03	40.54945055	42.52747253	Negative	NA	F	NANA, F, 75yrs	1
zs906	49	Female	NA	NA	NA	NA	NA	NA	NA	NA	727	Respiratory secretions	2020-01-31	2020-02-02	2020-02-02	41.53846154	40.54945055	Negative	NA	F	NANA, F, 49yrs	2
zs906	49	Female	NA	NA	NA	NA	NA	NA	NA	NA	625	Respiratory secretions	2020-01-31	2020-02-01	2020-02-01	40.54945055	42.52747253	Negative	NA	F	NANA, F, 49yrs	2
zs907	30	Female	NA	NA	NA	NA	NA	NA	NA	NA	1348	Respiratory secretions	NA	2020-02-11	2020-02-12	40.54945055	42.52747253	Negative	NA	F	NANA, F, 30yrs	1
zs908	32	Female	NA	NA	NA	NA	NA	NA	NA	NA	378	Respiratory secretions	2020-01-23	2020-01-29	2020-01-29	42.52747253	40.54945055	Negative	NA	F	NANA, F, 32yrs	2
zs908	32	Female	NA	NA	NA	NA	NA	NA	NA	NA	106	Respiratory secretions	2020-01-23	2020-01-24	2020-01-24	40.54945055	41.53846154	Negative	NA	F	NANA, F, 32yrs	2
zs909	49	Female	NA	NA	NA	NA	NA	NA	NA	NA	1434	Respiratory secretions	NA	2020-02-12	2020-02-12	42.52747253	42.52747253	Negative	NA	F	NANA, F, 49yrs	1
zs910	35	Female	NA	NA	NA	NA	NA	NA	NA	NA	512	Respiratory secretions	NA	2020-01-30	2020-01-31	40.54945055	42.52747253	Negative	NA	F	NANA, F, 35yrs	1
zs911	25	Female	NA	NA	NA	NA	NA	NA	NA	NA	1647	Respiratory secretions	2020-02-14	2020-02-17	2020-02-17	42.52747253	41.53846154	Negative	NA	F	NANA, F, 25yrs	1
zs912	59	Female	NA	NA	NA	NA	NA	NA	NA	NA	329	Respiratory secretions	2020-01-21	2020-01-28	2020-01-28	41.53846154	41.53846154	Negative	NA	F	NANA, F, 59yrs	2
zs912	59	Female	NA	NA	NA	NA	NA	NA	NA	NA	227	Respiratory secretions	2020-01-21	2020-01-26	2020-01-26	40.54945055	40.54945055	Negative	NA	F	NANA, F, 59yrs	2
zs913	52	Female	NA	NA	NA	NA	NA	NA	NA	NA	330	Respiratory secretions	2020-01-19	2020-01-28	2020-01-28	40.54945055	41.53846154	Negative	NA	F	NANA, F, 52yrs	2
zs913	52	Female	NA	NA	NA	NA	NA	NA	NA	NA	228	Respiratory secretions	2020-01-19	2020-01-26	2020-01-26	42.52747253	40.54945055	Negative	NA	F	NANA, F, 52yrs	2
zs914	40	Female	NA	NA	NA	NA	NA	NA	NA	NA	1254	Respiratory secretions	NA	2020-02-10	2020-02-10	41.53846154	42.52747253	Negative	NA	F	NANA, F, 40yrs	1
zs915	29	Female	NA	NA	NA	NA	NA	NA	NA	NA	1490	Respiratory secretions	NA	2020-02-13	2020-02-13	40.54945055	42.52747253	Negative	NA	F	NANA, F, 29yrs	2
zs915	29	Female	NA	NA	NA	NA	NA	NA	NA	NA	901	Respiratory secretions	NA	2020-02-05	2020-02-05	42.52747253	42.52747253	Negative	NA	F	NANA, F, 29yrs	2
zs916	19	Female	NA	NA	NA	NA	NA	NA	NA	NA	86	Respiratory secretions	NA	2020-01-24	2020-01-24	42.52747253	40.54945055	Negative	NA	F	NANA, F, 19yrs	1
zs917	51	Male	NA	NA	NA	NA	NA	NA	NA	NA	1376	Respiratory secretions	2020-02-09	2020-02-12	2020-02-12	41.53846154	42.52747253	Negative	NA	M	NANA, M, 51yrs	2
zs917	51	Male	NA	NA	NA	NA	NA	NA	NA	NA	1264	Respiratory secretions	2020-02-09	2020-02-10	2020-02-10	42.52747253	42.52747253	Negative	NA	M	NANA, M, 51yrs	2
zs918	38	Female	NA	NA	NA	NA	NA	NA	NA	NA	422	Respiratory secretions	2020-01-27	2020-01-28	2020-01-30	42.52747253	41.53846154	Negative	NA	F	NANA, F, 38yrs	1
zs919	32	Male	NA	NA	NA	NA	NA	NA	NA	NA	494	Respiratory secretions	2020-01-27	2020-01-30	2020-01-31	41.53846154	41.53846154	Negative	NA	M	NANA, M, 32yrs	1
zs920	31	Female	NA	NA	NA	NA	NA	NA	NA	NA	1879	Respiratory secretions	NA	2020-02-22	2020-02-23	41.53846154	40.54945055	Negative	NA	F	NANA, F, 31yrs	1
zs921	NA	Male	NA	NA	NA	NA	NA	NA	NA	NA	566	Respiratory secretions	NA	2020-01-31	2020-01-31	40.54945055	41.53846154	Negative	NA	M	NANA, M, NAyrs	1
zs922	23	Female	NA	NA	NA	NA	NA	NA	NA	NA	1178	Respiratory secretions	2020-02-07	2020-02-09	2020-02-09	40.54945055	42.52747253	Negative	NA	F	NANA, F, 23yrs	2
zs922	23	Female	NA	NA	NA	NA	NA	NA	NA	NA	1011	Respiratory secretions	2020-02-07	2020-02-07	2020-02-07	40.54945055	41.53846154	Negative	NA	F	NANA, F, 23yrs	2
zs923	33	Male	NA	NA	NA	NA	NA	NA	NA	NA	1383	Respiratory secretions	2020-02-10	2020-02-12	2020-02-12	41.53846154	42.52747253	Negative	NA	M	NANA, M, 33yrs	2
zs923	33	Male	NA	NA	NA	NA	NA	NA	NA	NA	1313	Respiratory secretions	2020-02-10	2020-02-10	2020-02-11	41.53846154	40.54945055	Negative	NA	M	NANA, M, 33yrs	2
zs924	77	Male	NA	NA	NA	NA	NA	NA	NA	NA	417	Respiratory secretions	2020-01-27	2020-01-28	2020-01-30	42.52747253	42.52747253	Negative	NA	M	NANA, M, 77yrs	1
zs925	7	Male	NA	NA	NA	NA	NA	NA	NA	NA	1785	Respiratory secretions	2020-02-14	2020-02-18	2020-02-21	41.53846154	41.53846154	Negative	NA	M	NANA, M, 7yrs	1
zs926	27	Female	NA	NA	NA	NA	NA	NA	NA	NA	1752	Respiratory secretions	2020-02-09	2020-02-20	2020-02-20	40.54945055	40.54945055	Negative	NA	F	NANA, F, 27yrs	3
zs926	27	Female	NA	NA	NA	NA	NA	NA	NA	NA	1696	Respiratory secretions	2020-02-09	2020-02-18	2020-02-18	42.52747253	40.54945055	Negative	NA	F	NANA, F, 27yrs	3
zs926	27	Female	NA	NA	NA	NA	NA	NA	NA	NA	1287	Respiratory secretions	2020-02-09	2020-02-10	2020-02-11	42.52747253	41.53846154	Negative	NA	F	NANA, F, 27yrs	3
zs927	62	Male	NA	NA	NA	NA	NA	NA	NA	NA	1552	Respiratory secretions	NA	2020-02-14	2020-02-14	41.53846154	40.54945055	Negative	NA	M	NANA, M, 62yrs	2
zs927	62	Male	NA	NA	NA	NA	NA	NA	NA	NA	1448	Respiratory secretions	NA	2020-02-12	2020-02-13	41.53846154	40.54945055	Negative	NA	M	NANA, M, 62yrs	2
zs928	NA	Male	NA	NA	NA	NA	NA	NA	NA	NA	125	Respiratory secretions	NA	2020-01-25	2020-01-25	41.53846154	40.54945055	Negative	NA	M	NANA, M, NAyrs	1
zs929	63	Female	NA	NA	NA	NA	NA	NA	NA	NA	2044	Respiratory secretions	2020-02-10	2020-02-26	2020-02-26	41.53846154	40.54945055	Negative	NA	F	NANA, F, 63yrs	1
zs930	NA	Male	NA	NA	NA	NA	NA	NA	NA	NA	2307	Respiratory secretions	NA	2020-03-02	2020-03-02	42.52747253	41.53846154	Negative	NA	M	NANA, M, NAyrs	1
zs931	30	Female	NA	NA	NA	NA	NA	NA	NA	NA	2193	Respiratory secretions	NA	2020-02-29	2020-02-29	40.54945055	40.54945055	Negative	NA	F	NANA, F, 30yrs	1
zs932	53	Male	NA	NA	NA	NA	NA	NA	NA	NA	1767	Respiratory secretions	2020-02-18	2020-02-19	2020-02-21	40.54945055	41.53846154	Negative	NA	M	NANA, M, 53yrs	1
zs933	33	Female	NA	NA	NA	NA	NA	NA	NA	NA	1021	Respiratory secretions	2020-02-01	2020-02-03	2020-02-07	40.54945055	41.53846154	Negative	NA	F	NANA, F, 33yrs	1
zs934	38	Female	NA	NA	NA	NA	NA	NA	NA	NA	1781	Respiratory secretions	2020-02-19	2020-02-20	2020-02-21	42.52747253	40.54945055	Negative	NA	F	NANA, F, 38yrs	1
zs935	39	Female	NA	NA	NA	NA	NA	NA	NA	NA	1754	Respiratory secretions	2020-02-10	2020-02-20	2020-02-20	41.53846154	41.53846154	Negative	NA	F	NANA, F, 39yrs	1
zs936	NA	Female	NA	NA	NA	NA	NA	NA	NA	NA	488	Respiratory secretions	NA	2020-01-30	2020-01-30	42.52747253	42.52747253	Negative	NA	F	NANA, F, NAyrs	1
zs937	36	Female	NA	NA	NA	NA	NA	NA	NA	NA	2158	Respiratory secretions	NA	2020-02-29	2020-02-29	42.52747253	40.54945055	Negative	NA	F	NANA, F, 36yrs	1
zs938	48	Male	NA	NA	NA	NA	NA	NA	NA	NA	1408	Respiratory secretions	2020-02-11	2020-02-11	2020-02-12	41.53846154	41.53846154	Negative	NA	M	NANA, M, 48yrs	1
zs939	31	Male	NA	NA	NA	NA	NA	NA	NA	NA	1053	Respiratory secretions	2020-01-29	2020-02-07	2020-02-07	42.52747253	41.53846154	Negative	NA	M	NANA, M, 31yrs	2
zs939	31	Male	NA	NA	NA	NA	NA	NA	NA	NA	882	Respiratory secretions	2020-01-29	2020-02-04	2020-02-05	41.53846154	41.53846154	Negative	NA	M	NANA, M, 31yrs	2
zs940	31	Male	NA	NA	NA	NA	NA	NA	NA	NA	2063	Respiratory secretions	2020-02-26	2020-02-26	2020-02-27	42.52747253	42.52747253	Negative	NA	M	NANA, M, 31yrs	1
zs941	73	Female	NA	NA	NA	NA	NA	NA	NA	NA	1415	Respiratory secretions	2020-02-12	2020-02-12	2020-02-12	42.52747253	42.52747253	Negative	NA	F	NANA, F, 73yrs	1
zs942	58	Female	NA	NA	NA	NA	NA	NA	NA	NA	1136	Respiratory secretions	2020-01-30	2020-02-08	2020-02-08	40.54945055	40.54945055	Negative	NA	F	NANA, F, 58yrs	2
zs942	58	Female	NA	NA	NA	NA	NA	NA	NA	NA	911	Respiratory secretions	2020-01-30	2020-02-05	2020-02-05	40.54945055	40.54945055	Negative	NA	F	NANA, F, 58yrs	2
zs943	1	Female	NA	NA	NA	NA	NA	NA	NA	NA	2285	Respiratory secretions	2020-02-28	2020-03-02	2020-03-02	41.53846154	40.54945055	Negative	NA	F	NANA, F, 1yrs	2
zs943	1	Female	NA	NA	NA	NA	NA	NA	NA	NA	2236	Respiratory secretions	2020-02-28	2020-02-29	2020-03-01	41.53846154	41.53846154	Negative	NA	F	NANA, F, 1yrs	2
zs944	45	Male	NA	NA	NA	NA	NA	NA	NA	NA	640	Respiratory secretions	NA	2020-02-01	2020-02-02	42.52747253	41.53846154	Negative	NA	M	NANA, M, 45yrs	1
zs945	32	Male	NA	NA	NA	NA	NA	NA	NA	NA	2178	Respiratory secretions	2020-02-28	2020-02-28	2020-02-29	42.52747253	42.52747253	Negative	NA	M	NANA, M, 32yrs	1
zs946	35	Female	NA	NA	NA	NA	NA	NA	NA	NA	1322	Respiratory secretions	NA	2020-02-11	2020-02-11	41.53846154	41.53846154	Negative	NA	F	NANA, F, 35yrs	1
zs947	25	Female	NA	NA	NA	NA	NA	NA	NA	NA	1834	Respiratory secretions	NA	2020-02-22	2020-02-22	40.54945055	40.54945055	Negative	NA	F	NANA, F, 25yrs	1
zs948	31	Male	NA	NA	NA	NA	NA	NA	NA	NA	2271	Respiratory secretions	2020-03-02	2020-03-02	2020-03-02	42.52747253	40.54945055	Negative	NA	M	NANA, M, 31yrs	1
zs949	39	Female	NA	NA	NA	NA	NA	NA	NA	NA	636	Respiratory secretions	2020-01-30	2020-02-01	2020-02-02	40.54945055	42.52747253	Negative	NA	F	NANA, F, 39yrs	1
zs950	61	Male	NA	NA	NA	NA	NA	NA	NA	NA	373	Respiratory secretions	2020-01-25	2020-01-29	2020-01-29	41.53846154	40.54945055	Negative	NA	M	NANA, M, 61yrs	1
zs951	62	Male	NA	NA	NA	NA	NA	NA	NA	NA	282	Respiratory secretions	2020-01-25	2020-01-27	2020-01-27	41.53846154	41.53846154	Negative	NA	M	NANA, M, 62yrs	1
zs952	NA	Male	NA	NA	NA	NA	NA	NA	NA	NA	240	Respiratory secretions	2020-01-25	2020-01-27	2020-01-27	42.52747253	41.53846154	Negative	NA	M	NANA, M, NAyrs	1
zs953	NA	Female	NA	NA	NA	NA	NA	NA	NA	NA	95	Respiratory secretions	NA	2020-01-24	2020-01-24	40.54945055	40.54945055	Negative	NA	F	NANA, F, NAyrs	1
zs954	32	Female	NA	NA	NA	NA	NA	NA	NA	NA	1463	Respiratory secretions	2020-02-11	2020-02-12	2020-02-13	40.54945055	41.53846154	Negative	NA	F	NANA, F, 32yrs	1
zs955	37	Female	NA	NA	NA	NA	NA	NA	NA	NA	216	Respiratory secretions	2020-01-23	2020-01-26	2020-01-26	41.53846154	42.52747253	Negative	NA	F	NANA, F, 37yrs	1
zs956	39	Female	NA	NA	NA	NA	NA	NA	NA	NA	1366	Respiratory secretions	2020-02-11	2020-02-11	2020-02-12	41.53846154	40.54945055	Negative	NA	F	NANA, F, 39yrs	1
zs957	33	Female	NA	NA	NA	NA	NA	NA	NA	NA	1775	Respiratory secretions	2020-02-19	2020-02-20	2020-02-21	42.52747253	41.53846154	Negative	NA	F	NANA, F, 33yrs	1
zs958	64	Male	NA	NA	NA	NA	NA	NA	NA	NA	2183	Respiratory secretions	NA	2020-02-29	2020-02-29	40.54945055	40.54945055	Negative	NA	M	NANA, M, 64yrs	1
zs959	81	Female	NA	NA	NA	NA	NA	NA	NA	NA	1962	Respiratory secretions	2020-02-24	2020-02-24	2020-02-24	42.52747253	41.53846154	Negative	NA	F	NANA, F, 81yrs	1
zs960	1	Female	NA	NA	NA	NA	NA	NA	NA	NA	1083	Respiratory secretions	NA	2020-02-07	2020-02-08	40.54945055	42.52747253	Negative	NA	F	NANA, F, 1yrs	1
zs961	44	Male	NA	NA	NA	NA	NA	NA	NA	NA	133	Respiratory secretions	2020-01-24	2020-01-24	2020-01-25	41.53846154	40.54945055	Negative	NA	M	NANA, M, 44yrs	1
zs962	25	Female	NA	NA	NA	NA	NA	NA	NA	NA	2317	Respiratory secretions	NA	2020-03-02	2020-03-02	40.54945055	42.52747253	Negative	NA	F	NANA, F, 25yrs	2
zs962	25	Female	NA	NA	NA	NA	NA	NA	NA	NA	2317	Faeces	NA	2020-03-02	2020-03-02	40.54945055	42.52747253	Negative	NA	F	NANA, F, 25yrs	2
zs963	58	Male	NA	NA	NA	NA	NA	NA	NA	NA	1249	Respiratory secretions	NA	2020-02-10	2020-02-10	40.54945055	40.54945055	Negative	NA	M	NANA, M, 58yrs	1
zs964	38	Male	NA	NA	NA	NA	NA	NA	NA	NA	188	Respiratory secretions	NA	2020-01-26	2020-01-26	40.54945055	40.54945055	Negative	NA	M	NANA, M, 38yrs	1
zs965	46	Female	NA	NA	NA	NA	NA	NA	NA	NA	1281	Respiratory secretions	2020-02-09	2020-02-09	2020-02-11	41.53846154	42.52747253	Negative	NA	F	NANA, F, 46yrs	1
zs966	33	Male	NA	NA	NA	NA	NA	NA	NA	NA	1039	Respiratory secretions	2020-02-03	2020-02-04	2020-02-07	40.54945055	41.53846154	Negative	NA	M	NANA, M, 33yrs	1
zs967	45	Female	NA	NA	NA	NA	NA	NA	NA	NA	2130	Respiratory secretions	2020-02-19	2020-02-28	2020-02-28	40.54945055	42.52747253	Negative	NA	F	NANA, F, 45yrs	3
zs967	45	Female	NA	NA	NA	NA	NA	NA	NA	NA	2130	Faeces	2020-02-19	2020-02-28	2020-02-28	40.54945055	40.54945055	Negative	NA	F	NANA, F, 45yrs	3
zs967	45	Female	NA	NA	NA	NA	NA	NA	NA	NA	2056	Respiratory secretions	2020-02-19	2020-02-26	2020-02-26	41.53846154	40.54945055	Negative	NA	F	NANA, F, 45yrs	3
zs968	45	Female	NA	NA	NA	NA	NA	NA	NA	NA	2056	Faeces	NA	2020-02-26	2020-02-26	42.52747253	41.53846154	Negative	NA	F	NANA, F, 45yrs	1
zs969	66	Male	NA	NA	NA	NA	NA	NA	NA	NA	1231	Respiratory secretions	2020-01-30	2020-02-10	2020-02-10	40.54945055	41.53846154	Negative	NA	M	NANA, M, 66yrs	1
zs970	46	Female	NA	NA	NA	NA	NA	NA	NA	NA	571	Respiratory secretions	2020-01-30	2020-02-01	2020-02-01	42.52747253	41.53846154	Negative	NA	F	NANA, F, 46yrs	2
zs970	46	Female	NA	NA	NA	NA	NA	NA	NA	NA	462	Respiratory secretions	2020-01-30	2020-01-30	2020-01-30	40.54945055	40.54945055	Negative	NA	F	NANA, F, 46yrs	2
zs971	32	Male	NA	NA	NA	NA	NA	NA	NA	NA	970	Respiratory secretions	2020-01-05	2020-02-05	2020-02-06	40.54945055	41.53846154	Negative	NA	M	NANA, M, 32yrs	1
zs972	37	Male	NA	NA	NA	NA	NA	NA	NA	NA	2061	Respiratory secretions	2020-02-21	2020-02-27	2020-02-27	41.53846154	40.54945055	Negative	NA	M	NANA, M, 37yrs	2
zs972	37	Male	NA	NA	NA	NA	NA	NA	NA	NA	2012	Respiratory secretions	2020-02-21	2020-02-25	2020-02-25	40.54945055	40.54945055	Negative	NA	M	NANA, M, 37yrs	2
zs973	27	Male	NA	NA	NA	NA	NA	NA	NA	NA	1746	Respiratory secretions	2020-02-19	2020-02-19	2020-02-20	40.54945055	40.54945055	Negative	NA	M	NANA, M, 27yrs	1
zs974	68	Female	NA	NA	NA	NA	NA	NA	NA	NA	661	Respiratory secretions	2020-01-28	2020-02-02	2020-02-02	42.52747253	40.54945055	Negative	NA	F	NANA, F, 68yrs	2
zs974	68	Female	NA	NA	NA	NA	NA	NA	NA	NA	564	Respiratory secretions	2020-01-28	2020-01-31	2020-01-31	42.52747253	41.53846154	Negative	NA	F	NANA, F, 68yrs	2
zs975	33	Female	NA	NA	NA	NA	NA	NA	NA	NA	156	Respiratory secretions	NA	2020-01-25	2020-01-25	42.52747253	40.54945055	Negative	NA	F	NANA, F, 33yrs	1
zs976	26	Female	NA	NA	NA	NA	NA	NA	NA	NA	2349	Respiratory secretions	2020-03-01	2020-03-02	2020-03-03	41.53846154	41.53846154	Negative	NA	F	NANA, F, 26yrs	1
zs977	27	Female	NA	NA	NA	NA	NA	NA	NA	NA	2323	Respiratory secretions	NA	2020-03-02	2020-03-02	40.54945055	42.52747253	Negative	NA	F	NANA, F, 27yrs	1
zs978	26	Female	NA	NA	NA	NA	NA	NA	NA	NA	2239	Respiratory secretions	NA	2020-03-01	2020-03-01	41.53846154	42.52747253	Negative	NA	F	NANA, F, 26yrs	1
zs979	1	Female	NA	NA	NA	NA	NA	NA	NA	NA	2174	Respiratory secretions	2020-02-23	2020-02-29	2020-02-29	41.53846154	42.52747253	Negative	NA	F	NANA, F, 1yrs	2
zs979	1	Female	NA	NA	NA	NA	NA	NA	NA	NA	2091	Respiratory secretions	2020-02-23	2020-02-27	2020-02-28	40.54945055	41.53846154	Negative	NA	F	NANA, F, 1yrs	2
zs980	30	Male	NA	NA	NA	NA	NA	NA	NA	NA	278	Respiratory secretions	2020-01-23	2020-01-27	2020-01-27	41.53846154	42.52747253	Negative	NA	M	NANA, M, 30yrs	1
zs981	27	Male	NA	NA	NA	NA	NA	NA	NA	NA	1836	Respiratory secretions	2020-02-04	2020-02-22	2020-02-22	41.53846154	42.52747253	Negative	NA	M	NANA, M, 27yrs	3
zs981	27	Male	NA	NA	NA	NA	NA	NA	NA	NA	1727	Respiratory secretions	2020-02-04	2020-02-19	2020-02-19	42.52747253	40.54945055	Negative	NA	M	NANA, M, 27yrs	3
zs981	27	Male	NA	NA	NA	NA	NA	NA	NA	NA	877	Respiratory secretions	2020-02-04	2020-02-05	2020-02-05	41.53846154	41.53846154	Negative	NA	M	NANA, M, 27yrs	3
zs982	36	Female	NA	NA	NA	NA	NA	NA	NA	NA	31	Respiratory secretions	2020-01-21	2020-01-22	2020-01-22	42.52747253	42.52747253	Negative	NA	F	NANA, F, 36yrs	1
zs983	33	Female	NA	NA	NA	NA	NA	NA	NA	NA	403	Respiratory secretions	NA	2020-01-29	2020-01-29	40.54945055	41.53846154	Negative	NA	F	NANA, F, 33yrs	1
zs984	51	Female	NA	NA	NA	NA	NA	NA	NA	NA	158	Respiratory secretions	2020-01-23	2020-01-25	2020-01-25	40.54945055	41.53846154	Negative	NA	F	NANA, F, 51yrs	2
zs984	51	Female	NA	NA	NA	NA	NA	NA	NA	NA	76	Respiratory secretions	2020-01-23	2020-01-23	2020-01-24	40.54945055	40.54945055	Negative	NA	F	NANA, F, 51yrs	2
zs985	27	Male	NA	NA	NA	NA	NA	NA	NA	NA	165	Respiratory secretions	2020-01-22	2020-01-25	2020-01-26	41.53846154	42.52747253	Negative	NA	M	NANA, M, 27yrs	1
zs986	NA	Female	NA	NA	NA	NA	NA	NA	NA	NA	220	Respiratory secretions	NA	2020-01-26	2020-01-26	40.54945055	42.52747253	Negative	NA	F	NANA, F, NAyrs	1
zs987	NA	Male	NA	NA	NA	NA	NA	NA	NA	NA	1359	Respiratory secretions	NA	2020-02-11	2020-02-12	40.54945055	41.53846154	Negative	NA	M	NANA, M, NAyrs	1
zs988	48	Female	NA	NA	NA	NA	NA	NA	NA	NA	542	Respiratory secretions	NA	2020-01-31	2020-01-31	42.52747253	41.53846154	Negative	NA	F	NANA, F, 48yrs	2
zs988	48	Female	NA	NA	NA	NA	NA	NA	NA	NA	406	Respiratory secretions	NA	2020-01-29	2020-01-29	40.54945055	42.52747253	Negative	NA	F	NANA, F, 48yrs	2
zs989	24	Female	NA	NA	NA	NA	NA	NA	NA	NA	161	Respiratory secretions	2020-01-22	2020-01-24	2020-01-25	40.54945055	41.53846154	Negative	NA	F	NANA, F, 24yrs	2
zs989	24	Female	NA	NA	NA	NA	NA	NA	NA	NA	273	Respiratory secretions	2020-01-22	2020-01-26	2020-01-27	40.54945055	41.53846154	Negative	NA	F	NANA, F, 24yrs	2
zs990	31	Male	NA	NA	NA	NA	NA	NA	NA	NA	2128	Respiratory secretions	2020-01-25	2020-02-28	2020-02-28	40.54945055	42.52747253	Negative	NA	M	NANA, M, 31yrs	3
zs990	31	Male	NA	NA	NA	NA	NA	NA	NA	NA	2054	Respiratory secretions	2020-01-25	2020-02-26	2020-02-26	42.52747253	41.53846154	Negative	NA	M	NANA, M, 31yrs	3
zs990	31	Male	NA	NA	NA	NA	NA	NA	NA	NA	2054	Faeces	2020-01-25	2020-02-26	2020-02-26	40.54945055	42.52747253	Negative	NA	M	NANA, M, 31yrs	3
zs991	28	Male	NA	NA	NA	NA	NA	NA	NA	NA	2064	Respiratory secretions	NA	2020-02-27	2020-02-27	42.52747253	41.53846154	Negative	NA	M	NANA, M, 28yrs	1
zs992	29	Male	NA	NA	NA	NA	NA	NA	NA	NA	1501	Respiratory secretions	2020-02-11	2020-02-13	2020-02-13	40.54945055	41.53846154	Negative	NA	M	NANA, M, 29yrs	2
zs992	29	Male	NA	NA	NA	NA	NA	NA	NA	NA	1418	Respiratory secretions	2020-02-11	2020-02-12	2020-02-12	41.53846154	41.53846154	Negative	NA	M	NANA, M, 29yrs	2
zs993	41	Female	NA	NA	NA	NA	NA	NA	NA	NA	649	Respiratory secretions	NA	2020-02-02	2020-02-02	41.53846154	42.52747253	Negative	NA	F	NANA, F, 41yrs	1
zs994	52	Female	NA	NA	NA	NA	NA	NA	NA	NA	726	Respiratory secretions	2020-02-02	2020-02-02	2020-02-02	41.53846154	41.53846154	Negative	NA	F	NANA, F, 52yrs	1
zs995	56	Female	NA	NA	NA	NA	NA	NA	NA	NA	2116	Respiratory secretions	2020-02-26	2020-02-27	2020-02-28	40.54945055	41.53846154	Negative	NA	F	NANA, F, 56yrs	1
zs996	62	Female	NA	NA	NA	NA	NA	NA	NA	NA	2048	Respiratory secretions	2020-02-25	2020-02-26	2020-02-26	40.54945055	42.52747253	Negative	NA	F	NANA, F, 62yrs	1
zs997	38	Male	NA	NA	NA	NA	NA	NA	NA	NA	803	Respiratory secretions	2020-02-03	2020-02-03	2020-02-04	41.53846154	40.54945055	Negative	NA	M	NANA, M, 38yrs	1
zs998	38	Male	NA	NA	NA	NA	NA	NA	NA	NA	1262	Respiratory secretions	2020-02-10	2020-02-10	2020-02-10	40.54945055	40.54945055	Negative	NA	M	NANA, M, 38yrs	1
zs999	NA	Male	NA	NA	NA	NA	NA	NA	NA	NA	2259	Respiratory secretions	NA	2020-03-01	2020-03-01	41.53846154	41.53846154	Negative	NA	M	NANA, M, NAyrs	2
zs999	NA	Male	NA	NA	NA	NA	NA	NA	NA	NA	2259	Faeces	NA	2020-03-01	2020-03-01	40.54945055	42.52747253	Negative	NA	M	NANA, M, NAyrs	2
zs1000	35	Female	NA	NA	NA	NA	NA	NA	NA	NA	1713	Respiratory secretions	2020-02-16	2020-02-19	2020-02-19	40.54945055	41.53846154	Negative	NA	F	NANA, F, 35yrs	1
zs1001	36	Female	NA	NA	NA	NA	NA	NA	NA	NA	1648	Respiratory secretions	2020-01-20	2020-02-17	2020-02-18	42.52747253	41.53846154	Negative	NA	F	NANA, F, 36yrs	1
zs1002	39	Female	NA	NA	NA	NA	NA	NA	NA	NA	1788	Respiratory secretions	NA	2020-02-21	2020-02-21	42.52747253	40.54945055	Negative	NA	F	NANA, F, 39yrs	2
zs1002	39	Female	NA	NA	NA	NA	NA	NA	NA	NA	1718	Respiratory secretions	NA	2020-02-19	2020-02-19	40.54945055	42.52747253	Negative	NA	F	NANA, F, 39yrs	2
zs1003	62	Male	NA	NA	NA	NA	NA	NA	NA	NA	391	Respiratory secretions	2020-01-27	2020-01-28	2020-01-29	40.54945055	42.52747253	Negative	NA	M	NANA, M, 62yrs	1
zs1004	95	Male	NA	NA	NA	NA	NA	NA	NA	NA	810	Respiratory secretions	2020-02-01	2020-02-04	2020-02-04	42.52747253	40.54945055	Negative	NA	M	NANA, M, 95yrs	1
zs1005	NA	Female	NA	NA	NA	NA	NA	NA	NA	NA	674	Respiratory secretions	NA	2020-02-02	2020-02-02	41.53846154	41.53846154	Negative	NA	F	NANA, F, NAyrs	1
zs1006	25	Female	NA	NA	NA	NA	NA	NA	NA	NA	2318	Respiratory secretions	2020-03-01	2020-03-02	2020-03-02	41.53846154	40.54945055	Negative	NA	F	NANA, F, 25yrs	2
zs1006	25	Female	NA	NA	NA	NA	NA	NA	NA	NA	2318	Faeces	2020-03-01	2020-03-02	2020-03-02	41.53846154	42.52747253	Negative	NA	F	NANA, F, 25yrs	2
zs1007	48	Female	NA	NA	NA	NA	NA	NA	NA	NA	1310	Respiratory secretions	2020-02-08	2020-02-10	2020-02-11	42.52747253	40.54945055	Negative	NA	F	NANA, F, 48yrs	2
zs1007	48	Female	NA	NA	NA	NA	NA	NA	NA	NA	1219	Respiratory secretions	2020-02-08	2020-02-09	2020-02-10	40.54945055	41.53846154	Negative	NA	F	NANA, F, 48yrs	2
zs1008	34	Male	NA	NA	NA	NA	NA	NA	NA	NA	634	Respiratory secretions	2020-01-27	2020-02-01	2020-02-02	42.52747253	40.54945055	Negative	NA	M	NANA, M, 34yrs	2
zs1008	34	Male	NA	NA	NA	NA	NA	NA	NA	NA	451	Respiratory secretions	2020-01-27	2020-01-30	2020-01-30	42.52747253	41.53846154	Negative	NA	M	NANA, M, 34yrs	2
zs1009	50	Male	NA	NA	NA	NA	NA	NA	NA	NA	1207	Respiratory secretions	NA	2020-02-09	2020-02-09	42.52747253	42.52747253	Negative	NA	M	NANA, M, 50yrs	2
zs1009	50	Male	NA	NA	NA	NA	NA	NA	NA	NA	982	Respiratory secretions	NA	2020-02-06	2020-02-06	40.54945055	41.53846154	Negative	NA	M	NANA, M, 50yrs	2
zs1010	51	Female	NA	NA	NA	NA	NA	NA	NA	NA	2014	Respiratory secretions	2020-02-25	2020-02-25	2020-02-25	41.53846154	42.52747253	Negative	NA	F	NANA, F, 51yrs	1
zs1011	67	Male	NA	NA	NA	NA	NA	NA	NA	NA	1062	Respiratory secretions	2020-02-04	2020-02-07	2020-02-07	42.52747253	41.53846154	Negative	NA	M	NANA, M, 67yrs	1
zs1012	NA	Female	NA	NA	NA	NA	NA	NA	NA	NA	1043	Respiratory secretions	NA	2020-02-07	2020-02-07	41.53846154	40.54945055	Negative	NA	F	NANA, F, NAyrs	1
zs1013	NA	Female	NA	NA	NA	NA	NA	NA	NA	NA	2268	Respiratory secretions	NA	2020-03-02	2020-03-02	40.54945055	40.54945055	Negative	NA	F	NANA, F, NAyrs	2
zs1013	NA	Female	NA	NA	NA	NA	NA	NA	NA	NA	2268	Faeces	NA	2020-03-02	2020-03-02	40.54945055	41.53846154	Negative	NA	F	NANA, F, NAyrs	2
zs1014	56	Female	NA	NA	NA	NA	NA	NA	NA	NA	1253	Respiratory secretions	NA	2020-02-10	2020-02-10	41.53846154	41.53846154	Negative	NA	F	NANA, F, 56yrs	1
zs1015	32	Male	NA	NA	NA	NA	NA	NA	NA	NA	1457	Respiratory secretions	2020-02-10	2020-02-13	2020-02-13	41.53846154	40.54945055	Negative	NA	M	NANA, M, 32yrs	2
zs1015	32	Male	NA	NA	NA	NA	NA	NA	NA	NA	1305	Respiratory secretions	2020-02-10	2020-02-10	2020-02-11	42.52747253	40.54945055	Negative	NA	M	NANA, M, 32yrs	2
zs1016	NA	Male	NA	NA	NA	NA	NA	NA	NA	NA	283	Respiratory secretions	NA	2020-01-27	2020-01-27	40.54945055	42.52747253	Negative	NA	M	NANA, M, NAyrs	1
zs1017	35	Female	NA	NA	NA	NA	NA	NA	NA	NA	1172	Respiratory secretions	2020-01-24	2020-02-08	2020-02-09	41.53846154	42.52747253	Negative	NA	F	NANA, F, 35yrs	2
zs1017	35	Female	NA	NA	NA	NA	NA	NA	NA	NA	171	Respiratory secretions	2020-01-24	2020-01-25	2020-01-26	42.52747253	41.53846154	Negative	NA	F	NANA, F, 35yrs	2
zs1018	88	Male	NA	NA	NA	NA	NA	NA	NA	NA	1738	Respiratory secretions	2020-02-20	2020-02-20	2020-02-20	42.52747253	41.53846154	Negative	NA	M	NANA, M, 88yrs	1
zs1019	NA	Male	NA	NA	NA	NA	NA	NA	NA	NA	2266	Respiratory secretions	NA	2020-03-02	2020-03-02	42.52747253	41.53846154	Negative	NA	M	NANA, M, NAyrs	2
zs1019	NA	Male	NA	NA	NA	NA	NA	NA	NA	NA	2266	Faeces	NA	2020-03-02	2020-03-02	40.54945055	42.52747253	Negative	NA	M	NANA, M, NAyrs	2
zs1020	48	Female	NA	NA	NA	NA	NA	NA	NA	NA	1513	Respiratory secretions	2020-02-12	2020-02-13	2020-02-13	40.54945055	42.52747253	Negative	NA	F	NANA, F, 48yrs	1
zs1021	72	Male	NA	NA	NA	NA	NA	NA	NA	NA	1323	Respiratory secretions	NA	2020-02-11	2020-02-11	40.54945055	41.53846154	Negative	NA	M	NANA, M, 72yrs	1
zs1022	86	Male	NA	NA	NA	NA	NA	NA	NA	NA	734	Respiratory secretions	2020-01-18	2020-02-02	2020-02-02	41.53846154	41.53846154	Negative	NA	M	NANA, M, 86yrs	1
zs1023	33	Female	NA	NA	NA	NA	NA	NA	NA	NA	1956	Respiratory secretions	2020-02-23	2020-02-23	2020-02-24	40.54945055	41.53846154	Negative	NA	F	NANA, F, 33yrs	1
zs1024	15	Male	NA	NA	NA	NA	NA	NA	NA	NA	1771	Respiratory secretions	2020-02-18	2020-02-19	2020-02-21	40.54945055	41.53846154	Negative	NA	M	NANA, M, 15yrs	1
zs1025	28	Female	NA	NA	NA	NA	NA	NA	NA	NA	1566	Respiratory secretions	2020-01-24	2020-02-15	2020-02-15	40.54945055	41.53846154	Negative	NA	F	NANA, F, 28yrs	4
zs1025	28	Female	NA	NA	NA	NA	NA	NA	NA	NA	1495	Respiratory secretions	2020-01-24	2020-02-13	2020-02-13	41.53846154	41.53846154	Negative	NA	F	NANA, F, 28yrs	4
zs1025	28	Female	NA	NA	NA	NA	NA	NA	NA	NA	281	Respiratory secretions	2020-01-24	2020-01-27	2020-01-27	41.53846154	42.52747253	Negative	NA	F	NANA, F, 28yrs	4
zs1025	28	Female	NA	NA	NA	NA	NA	NA	NA	NA	170	Respiratory secretions	2020-01-24	2020-01-25	2020-01-26	40.54945055	40.54945055	Negative	NA	F	NANA, F, 28yrs	4
zs1026	42	Male	NA	NA	NA	NA	NA	NA	NA	NA	2253	Respiratory secretions	2020-02-28	2020-03-01	2020-03-01	42.52747253	40.54945055	Negative	NA	M	NANA, M, 42yrs	2
zs1026	42	Male	NA	NA	NA	NA	NA	NA	NA	NA	2253	Faeces	2020-02-28	2020-03-01	2020-03-01	40.54945055	40.54945055	Negative	NA	M	NANA, M, 42yrs	2
zs1027	41	Male	NA	NA	NA	NA	NA	NA	NA	NA	2114	Respiratory secretions	2020-02-26	2020-02-27	2020-02-28	40.54945055	41.53846154	Negative	NA	M	NANA, M, 41yrs	3
zs1027	41	Male	NA	NA	NA	NA	NA	NA	NA	NA	2168	Respiratory secretions	2020-02-26	2020-02-29	2020-02-29	42.52747253	42.52747253	Negative	NA	M	NANA, M, 41yrs	3
zs1027	41	Male	NA	NA	NA	NA	NA	NA	NA	NA	2069	Respiratory secretions	2020-02-26	2020-02-27	2020-02-27	41.53846154	40.54945055	Negative	NA	M	NANA, M, 41yrs	3
zs1028	48	Female	NA	NA	NA	NA	NA	NA	NA	NA	134	Respiratory secretions	2020-01-23	2020-01-24	2020-01-25	40.54945055	40.54945055	Negative	NA	F	NANA, F, 48yrs	1
zs1029	48	Female	NA	NA	NA	NA	NA	NA	NA	NA	232	Respiratory secretions	2020-01-23	2020-01-26	2020-01-27	42.52747253	41.53846154	Negative	NA	F	NANA, F, 48yrs	1
zs1030	35	Female	NA	NA	NA	NA	NA	NA	NA	NA	454	Respiratory secretions	2020-01-24	2020-01-30	2020-01-30	42.52747253	40.54945055	Negative	NA	F	NANA, F, 35yrs	2
zs1030	35	Female	NA	NA	NA	NA	NA	NA	NA	NA	340	Respiratory secretions	2020-01-24	2020-01-28	2020-01-28	41.53846154	40.54945055	Negative	NA	F	NANA, F, 35yrs	2
zs1031	29	Male	NA	NA	NA	NA	NA	NA	NA	NA	51	Respiratory secretions	2020-01-22	2020-01-23	2020-01-23	40.54945055	41.53846154	Negative	NA	M	NANA, M, 29yrs	1
zs1032	43	Female	NA	NA	NA	NA	NA	NA	NA	NA	1339	Respiratory secretions	2020-02-11	2020-02-11	2020-02-11	40.54945055	41.53846154	Negative	NA	F	NANA, F, 43yrs	1
zs1033	76	Male	NA	NA	NA	NA	NA	NA	NA	NA	2214	Respiratory secretions	NA	2020-03-01	2020-03-01	42.52747253	40.54945055	Negative	NA	M	NANA, M, 76yrs	2
zs1033	76	Male	NA	NA	NA	NA	NA	NA	NA	NA	2188	Respiratory secretions	NA	2020-02-29	2020-02-29	40.54945055	41.53846154	Negative	NA	M	NANA, M, 76yrs	2
zs1034	40	Female	NA	NA	NA	NA	NA	NA	NA	NA	502	Respiratory secretions	NA	2020-01-30	2020-01-31	40.54945055	40.54945055	Negative	NA	F	NANA, F, 40yrs	1
zs1035	NA	Female	NA	NA	NA	NA	NA	NA	NA	NA	118	Respiratory secretions	NA	2020-01-24	2020-01-25	40.54945055	40.54945055	Negative	NA	F	NANA, F, NAyrs	1
zs1036	NA	Male	NA	NA	NA	NA	NA	NA	NA	NA	119	Respiratory secretions	NA	2020-01-24	2020-01-25	40.54945055	40.54945055	Negative	NA	M	NANA, M, NAyrs	1
zs1037	29	Male	NA	NA	NA	NA	NA	NA	NA	NA	1481	Respiratory secretions	NA	2020-02-12	2020-02-13	40.54945055	42.52747253	Negative	NA	M	NANA, M, 29yrs	1
zs1038	52	Female	NA	NA	NA	NA	NA	NA	NA	NA	1321	Respiratory secretions	NA	2020-02-11	2020-02-11	42.52747253	40.54945055	Negative	NA	F	NANA, F, 52yrs	1
zs1039	NA	Female	NA	NA	NA	NA	NA	NA	NA	NA	212	Respiratory secretions	NA	2020-01-26	2020-01-26	42.52747253	41.53846154	Negative	NA	F	NANA, F, NAyrs	1
zs1040	4	Female	NA	NA	NA	NA	NA	NA	NA	NA	975	Respiratory secretions	2020-02-02	2020-02-06	2020-02-06	40.54945055	40.54945055	Negative	NA	F	NANA, F, 4yrs	1
zs1041	NA	Female	NA	NA	NA	NA	NA	NA	NA	NA	387	Respiratory secretions	2020-01-26	2020-01-29	2020-01-29	40.54945055	42.52747253	Negative	NA	F	NANA, F, NAyrs	1
zs1042	57	Female	NA	NA	NA	NA	NA	NA	NA	NA	303	Respiratory secretions	NA	2020-01-27	2020-01-28	42.52747253	41.53846154	Negative	NA	F	NANA, F, 57yrs	1
zs1043	35	Female	NA	NA	NA	NA	NA	NA	NA	NA	372	Respiratory secretions	2020-01-22	2020-01-28	2020-01-29	42.52747253	42.52747253	Negative	NA	F	NANA, F, 35yrs	1
zs1044	57	Female	NA	NA	NA	NA	NA	NA	NA	NA	1506	Respiratory secretions	2020-02-12	2020-02-13	2020-02-13	40.54945055	42.52747253	Negative	NA	F	NANA, F, 57yrs	1
zs1045	40	Female	NA	NA	NA	NA	NA	NA	NA	NA	2220	Respiratory secretions	2020-03-01	2020-03-01	2020-03-01	41.53846154	40.54945055	Negative	NA	F	NANA, F, 40yrs	1
zs1046	26	Female	NA	NA	NA	NA	NA	NA	NA	NA	671	Respiratory secretions	NA	2020-02-02	2020-02-02	41.53846154	41.53846154	Negative	NA	F	NANA, F, 26yrs	1
zs1047	25	Female	NA	NA	NA	NA	NA	NA	NA	NA	184	Respiratory secretions	2020-01-23	2020-01-26	2020-01-26	41.53846154	42.52747253	Negative	NA	F	NANA, F, 25yrs	2
zs1047	25	Female	NA	NA	NA	NA	NA	NA	NA	NA	101	Respiratory secretions	2020-01-23	2020-01-24	2020-01-24	41.53846154	42.52747253	Negative	NA	F	NANA, F, 25yrs	2
zs1048	41	Female	NA	NA	NA	NA	NA	NA	NA	NA	2242	Respiratory secretions	2020-02-26	2020-03-01	2020-03-01	40.54945055	40.54945055	Negative	NA	F	NANA, F, 41yrs	2
zs1048	41	Female	NA	NA	NA	NA	NA	NA	NA	NA	2147	Respiratory secretions	2020-02-26	2020-02-28	2020-02-28	41.53846154	42.52747253	Negative	NA	F	NANA, F, 41yrs	2
zs1049	60	Female	NA	NA	NA	NA	NA	NA	NA	NA	1617	Respiratory secretions	2020-02-13	2020-02-15	2020-02-16	40.54945055	42.52747253	Negative	NA	F	NANA, F, 60yrs	1
zs1050	64	Female	NA	NA	NA	NA	NA	NA	NA	NA	1279	Respiratory secretions	2020-02-01	2020-02-10	2020-02-11	42.52747253	42.52747253	Negative	NA	F	NANA, F, 64yrs	1
zs1051	37	Female	NA	NA	NA	NA	NA	NA	NA	NA	994	Respiratory secretions	NA	2020-02-07	2020-02-07	42.52747253	40.54945055	Negative	NA	F	NANA, F, 37yrs	2
zs1051	37	Female	NA	NA	NA	NA	NA	NA	NA	NA	889	Respiratory secretions	NA	2020-02-05	2020-02-05	40.54945055	42.52747253	Negative	NA	F	NANA, F, 37yrs	2
zs1052	17	Female	NA	NA	NA	NA	NA	NA	NA	NA	1208	Respiratory secretions	2020-01-24	2020-02-09	2020-02-09	41.53846154	40.54945055	Negative	NA	F	NANA, F, 17yrs	1
zs1053	33	Female	NA	NA	NA	NA	NA	NA	NA	NA	1364	Respiratory secretions	2020-02-11	2020-02-11	2020-02-12	42.52747253	42.52747253	Negative	NA	F	NANA, F, 33yrs	1
zs1054	NA	Female	NA	NA	NA	NA	NA	NA	NA	NA	2264	Respiratory secretions	NA	2020-03-02	2020-03-02	41.53846154	40.54945055	Negative	NA	F	NANA, F, NAyrs	2
zs1054	NA	Female	NA	NA	NA	NA	NA	NA	NA	NA	2264	Faeces	NA	2020-03-02	2020-03-02	42.52747253	42.52747253	Negative	NA	F	NANA, F, NAyrs	2
zs1055	1	Male	NA	NA	NA	NA	NA	NA	NA	NA	1059	Respiratory secretions	2020-01-30	2020-02-04	2020-02-07	40.54945055	41.53846154	Negative	NA	M	NANA, M, 1yrs	1
zs1056	55	Female	NA	NA	NA	NA	NA	NA	NA	NA	937	Respiratory secretions	NA	2020-02-05	2020-02-06	42.52747253	42.52747253	Negative	NA	F	NANA, F, 55yrs	2
zs1056	55	Female	NA	NA	NA	NA	NA	NA	NA	NA	247	Respiratory secretions	NA	2020-01-27	2020-01-27	42.52747253	42.52747253	Negative	NA	F	NANA, F, 55yrs	2
zs1057	68	Female	NA	NA	NA	NA	NA	NA	NA	NA	328	Respiratory secretions	2020-01-26	2020-01-28	2020-01-28	40.54945055	42.52747253	Negative	NA	F	NANA, F, 68yrs	2
zs1057	68	Female	NA	NA	NA	NA	NA	NA	NA	NA	259	Respiratory secretions	2020-01-26	2020-01-27	2020-01-27	42.52747253	42.52747253	Negative	NA	F	NANA, F, 68yrs	2
zs1058	42	Female	NA	NA	NA	NA	NA	NA	NA	NA	518	Respiratory secretions	NA	2020-01-30	2020-01-31	41.53846154	42.52747253	Negative	NA	F	NANA, F, 42yrs	1
zs1059	20	Male	NA	NA	NA	NA	NA	NA	NA	NA	43	Respiratory secretions	2020-01-18	2020-01-22	2020-01-22	42.52747253	40.54945055	Negative	NA	M	NANA, M, 20yrs	1
zs1060	28	Male	NA	NA	NA	NA	NA	NA	NA	NA	1180	Respiratory secretions	2020-02-02	2020-02-09	2020-02-09	41.53846154	41.53846154	Negative	NA	M	NANA, M, 28yrs	2
zs1060	28	Male	NA	NA	NA	NA	NA	NA	NA	NA	1052	Respiratory secretions	2020-02-02	2020-02-07	2020-02-07	42.52747253	41.53846154	Negative	NA	M	NANA, M, 28yrs	2
zs1061	62	Male	NA	NA	NA	NA	NA	NA	NA	NA	2217	Respiratory secretions	NA	2020-03-01	2020-03-01	41.53846154	41.53846154	Negative	NA	M	NANA, M, 62yrs	2
zs1061	62	Male	NA	NA	NA	NA	NA	NA	NA	NA	2187	Respiratory secretions	NA	2020-02-29	2020-02-29	40.54945055	41.53846154	Negative	NA	M	NANA, M, 62yrs	2
zs1062	18	Female	NA	NA	NA	NA	NA	NA	NA	NA	13	Respiratory secretions	NA	2020-01-21	2020-01-21	41.53846154	42.52747253	Negative	NA	F	NANA, F, 18yrs	2
zs1062	18	Female	NA	NA	NA	NA	NA	NA	NA	NA	90	Respiratory secretions	NA	2020-01-24	2020-01-24	41.53846154	41.53846154	Negative	NA	F	NANA, F, 18yrs	2
zs1063	3	Male	NA	NA	NA	NA	NA	NA	NA	NA	2120	Respiratory secretions	2020-02-21	2020-02-25	2020-02-28	41.53846154	40.54945055	Negative	NA	M	NANA, M, 3yrs	1
zs1064	16	Female	NA	NA	NA	NA	NA	NA	NA	NA	648	Respiratory secretions	2020-02-02	2020-02-02	2020-02-02	41.53846154	40.54945055	Negative	NA	F	NANA, F, 16yrs	1
zs1065	NA	Female	NA	NA	NA	NA	NA	NA	NA	NA	489	Respiratory secretions	NA	2020-01-30	2020-01-30	40.54945055	42.52747253	Negative	NA	F	NANA, F, NAyrs	1
zs1066	103	Female	NA	NA	NA	NA	NA	NA	NA	NA	1216	Respiratory secretions	2020-02-09	2020-02-09	2020-02-10	40.54945055	42.52747253	Negative	NA	F	NANA, F, 103yrs	1
zs1067	3	Female	NA	NA	NA	NA	NA	NA	NA	NA	1102	Respiratory secretions	2020-02-05	2020-02-08	2020-02-08	41.53846154	40.54945055	Negative	NA	F	NANA, F, 3yrs	2
zs1067	3	Female	NA	NA	NA	NA	NA	NA	NA	NA	969	Respiratory secretions	2020-02-05	2020-02-06	2020-02-06	42.52747253	41.53846154	Negative	NA	F	NANA, F, 3yrs	2
zs1068	42	Female	NA	NA	NA	NA	NA	NA	NA	NA	823	Respiratory secretions	2020-01-29	2020-02-04	2020-02-04	41.53846154	42.52747253	Negative	NA	F	NANA, F, 42yrs	1
zs1069	2	Female	NA	NA	NA	NA	NA	NA	NA	NA	866	Respiratory secretions	NA	2020-02-04	2020-02-05	40.54945055	42.52747253	Negative	NA	F	NANA, F, 2yrs	1
zs1070	47	Male	NA	NA	NA	NA	NA	NA	NA	NA	445	Respiratory secretions	2020-01-22	2020-01-30	2020-01-30	42.52747253	42.52747253	Negative	NA	M	NANA, M, 47yrs	2
zs1070	47	Male	NA	NA	NA	NA	NA	NA	NA	NA	166	Respiratory secretions	2020-01-22	2020-01-25	2020-01-26	41.53846154	41.53846154	Negative	NA	M	NANA, M, 47yrs	2
zs1071	75	Male	NA	NA	NA	NA	NA	NA	NA	NA	416	Respiratory secretions	2020-01-27	2020-01-28	2020-01-30	41.53846154	40.54945055	Negative	NA	M	NANA, M, 75yrs	1
zs1072	23	Male	NA	NA	NA	NA	NA	NA	NA	NA	2172	Respiratory secretions	2020-01-27	2020-02-29	2020-02-29	42.52747253	41.53846154	Negative	NA	M	NANA, M, 23yrs	2
zs1072	23	Male	NA	NA	NA	NA	NA	NA	NA	NA	2067	Respiratory secretions	2020-01-27	2020-02-27	2020-02-27	41.53846154	40.54945055	Negative	NA	M	NANA, M, 23yrs	2
zs1073	NA	Female	NA	NA	NA	NA	NA	NA	NA	NA	1159	Respiratory secretions	NA	2020-02-08	2020-02-09	40.54945055	40.54945055	Negative	NA	F	NANA, F, NAyrs	1
zs1074	24	Male	NA	NA	NA	NA	NA	NA	NA	NA	2141	Respiratory secretions	2020-02-25	2020-02-28	2020-02-28	40.54945055	40.54945055	Negative	NA	M	NANA, M, 24yrs	2
zs1074	24	Male	NA	NA	NA	NA	NA	NA	NA	NA	2021	Respiratory secretions	2020-02-25	2020-02-25	2020-02-26	42.52747253	40.54945055	Negative	NA	M	NANA, M, 24yrs	2
zs1075	33	Female	NA	NA	NA	NA	NA	NA	NA	NA	2283	Respiratory secretions	2020-02-09	2020-03-02	2020-03-02	41.53846154	42.52747253	Negative	NA	F	NANA, F, 33yrs	4
zs1075	33	Female	NA	NA	NA	NA	NA	NA	NA	NA	2154	Respiratory secretions	2020-02-09	2020-02-29	2020-02-29	40.54945055	42.52747253	Negative	NA	F	NANA, F, 33yrs	4
zs1075	33	Female	NA	NA	NA	NA	NA	NA	NA	NA	1700	Respiratory secretions	2020-02-09	2020-02-18	2020-02-18	41.53846154	41.53846154	Negative	NA	F	NANA, F, 33yrs	4
zs1075	33	Female	NA	NA	NA	NA	NA	NA	NA	NA	1217	Respiratory secretions	2020-02-09	2020-02-09	2020-02-10	42.52747253	40.54945055	Negative	NA	F	NANA, F, 33yrs	4
zs1076	29	Male	NA	NA	NA	NA	NA	NA	NA	NA	2022	Respiratory secretions	2020-02-25	2020-02-25	2020-02-26	40.54945055	40.54945055	Negative	NA	M	NANA, M, 29yrs	1
zs1077	75	Female	NA	NA	NA	NA	NA	NA	NA	NA	2042	Respiratory secretions	2020-02-25	2020-02-26	2020-02-26	42.52747253	41.53846154	Negative	NA	F	NANA, F, 75yrs	1
zs1078	NA	Female	NA	NA	NA	NA	NA	NA	NA	NA	472	Respiratory secretions	NA	2020-01-30	2020-01-30	41.53846154	42.52747253	Negative	NA	F	NANA, F, NAyrs	1
zs1079	28	Female	NA	NA	NA	NA	NA	NA	NA	NA	1784	Respiratory secretions	2020-02-20	2020-02-20	2020-02-21	41.53846154	40.54945055	Negative	NA	F	NANA, F, 28yrs	1
zs1080	6	Male	NA	NA	NA	NA	NA	NA	NA	NA	105	Respiratory secretions	2020-01-23	2020-01-24	2020-01-24	41.53846154	41.53846154	Negative	NA	M	NANA, M, 6yrs	1
zs1081	30	Male	NA	NA	NA	NA	NA	NA	NA	NA	409	Respiratory secretions	2020-01-23	2020-01-29	2020-01-29	41.53846154	40.54945055	Negative	NA	M	NANA, M, 30yrs	1
zs1082	30	Male	NA	NA	NA	NA	NA	NA	NA	NA	291	Respiratory secretions	2020-01-23	2020-01-27	2020-01-28	41.53846154	42.52747253	Negative	NA	M	NANA, M, 30yrs	1
zs1083	41	Male	NA	NA	NA	NA	NA	NA	NA	NA	863	Respiratory secretions	NA	2020-02-04	2020-02-05	42.52747253	42.52747253	Negative	NA	M	NANA, M, 41yrs	3
zs1083	41	Male	NA	NA	NA	NA	NA	NA	NA	NA	863	Faeces	NA	2020-02-04	2020-02-05	40.54945055	40.54945055	Negative	NA	M	NANA, M, 41yrs	3
zs1083	41	Male	NA	NA	NA	NA	NA	NA	NA	NA	863	Serum	NA	2020-02-04	2020-02-05	42.52747253	40.54945055	Negative	NA	M	NANA, M, 41yrs	3
zs1084	7	Male	NA	NA	NA	NA	NA	NA	NA	NA	621	Respiratory secretions	2020-01-22	2020-02-01	2020-02-01	42.52747253	40.54945055	Negative	NA	M	NANA, M, 7yrs	3
zs1084	7	Male	NA	NA	NA	NA	NA	NA	NA	NA	292	Respiratory secretions	2020-01-22	2020-01-27	2020-01-28	41.53846154	41.53846154	Negative	NA	M	NANA, M, 7yrs	3
zs1084	7	Male	NA	NA	NA	NA	NA	NA	NA	NA	229	Respiratory secretions	2020-01-22	2020-01-26	2020-01-26	42.52747253	40.54945055	Negative	NA	M	NANA, M, 7yrs	3
zs1085	NA	Female	NA	NA	NA	NA	NA	NA	NA	NA	478	Respiratory secretions	NA	2020-01-30	2020-01-30	41.53846154	42.52747253	Negative	NA	F	NANA, F, NAyrs	1
zs1086	38	Female	NA	NA	NA	NA	NA	NA	NA	NA	598	Respiratory secretions	NA	2020-02-01	2020-02-01	41.53846154	41.53846154	Negative	NA	F	NANA, F, 38yrs	1
zs1087	57	Female	NA	NA	NA	NA	NA	NA	NA	NA	1150	Respiratory secretions	2020-02-04	2020-02-08	2020-02-09	42.52747253	42.52747253	Negative	NA	F	NANA, F, 57yrs	2
zs1087	57	Female	NA	NA	NA	NA	NA	NA	NA	NA	1064	Respiratory secretions	2020-02-04	2020-02-07	2020-02-07	41.53846154	42.52747253	Negative	NA	F	NANA, F, 57yrs	2
zs1088	57	Male	NA	NA	NA	NA	NA	NA	NA	NA	1678	Respiratory secretions	NA	2020-02-18	2020-02-18	42.52747253	40.54945055	Negative	NA	M	NANA, M, 57yrs	1
zs1089	43	Female	NA	NA	NA	NA	NA	NA	NA	NA	1770	Respiratory secretions	2020-02-17	2020-02-19	2020-02-21	40.54945055	41.53846154	Negative	NA	F	NANA, F, 43yrs	1
zs1090	65	Female	NA	NA	NA	NA	NA	NA	NA	NA	1327	Respiratory secretions	NA	2020-02-11	2020-02-11	40.54945055	41.53846154	Negative	NA	F	NANA, F, 65yrs	1
zs1091	49	Male	NA	NA	NA	NA	NA	NA	NA	NA	1169	Respiratory secretions	NA	2020-02-09	2020-02-09	40.54945055	41.53846154	Negative	NA	M	NANA, M, 49yrs	1
zs1092	47	Female	NA	NA	NA	NA	NA	NA	NA	NA	103	Respiratory secretions	NA	2020-01-24	2020-01-24	41.53846154	40.54945055	Negative	NA	F	NANA, F, 47yrs	1
zs1093	10	Female	NA	NA	NA	NA	NA	NA	NA	NA	864	Respiratory secretions	NA	2020-02-04	2020-02-05	42.52747253	42.52747253	Negative	NA	F	NANA, F, 10yrs	3
zs1093	10	Female	NA	NA	NA	NA	NA	NA	NA	NA	864	Faeces	NA	2020-02-04	2020-02-05	41.53846154	42.52747253	Negative	NA	F	NANA, F, 10yrs	3
zs1093	10	Female	NA	NA	NA	NA	NA	NA	NA	NA	864	Serum	NA	2020-02-04	2020-02-05	42.52747253	41.53846154	Negative	NA	F	NANA, F, 10yrs	3
zs1094	43	Female	NA	NA	NA	NA	NA	NA	NA	NA	242	Respiratory secretions	2020-01-26	2020-01-26	2020-01-27	42.52747253	42.52747253	Negative	NA	F	NANA, F, 43yrs	1
zs1095	36	Male	NA	NA	NA	NA	NA	NA	NA	NA	962	Respiratory secretions	NA	2020-02-06	2020-02-06	40.54945055	41.53846154	Negative	NA	M	NANA, M, 36yrs	1
zs1096	55	Male	NA	NA	NA	NA	NA	NA	NA	NA	1398	Respiratory secretions	NA	2020-02-11	2020-02-12	41.53846154	42.52747253	Negative	NA	M	NANA, M, 55yrs	1
zs1097	85	Female	NA	NA	NA	NA	NA	NA	NA	NA	1505	Respiratory secretions	2020-02-12	2020-02-13	2020-02-13	40.54945055	42.52747253	Negative	NA	F	NANA, F, 85yrs	2
zs1097	85	Female	NA	NA	NA	NA	NA	NA	NA	NA	1522	Respiratory secretions	2020-02-12	2020-02-14	2020-02-14	42.52747253	40.54945055	Negative	NA	F	NANA, F, 85yrs	2
zs1098	39	Male	NA	NA	NA	NA	NA	NA	NA	NA	1572	Respiratory secretions	NA	2020-02-15	2020-02-15	40.54945055	42.52747253	Negative	NA	M	NANA, M, 39yrs	2
zs1098	39	Male	NA	NA	NA	NA	NA	NA	NA	NA	1475	Respiratory secretions	NA	2020-02-13	2020-02-13	41.53846154	42.52747253	Negative	NA	M	NANA, M, 39yrs	2
zs1099	57	Female	NA	NA	NA	NA	NA	NA	NA	NA	801	Respiratory secretions	2020-02-02	2020-02-03	2020-02-04	42.52747253	40.54945055	Negative	NA	F	NANA, F, 57yrs	1
zs1100	29	Male	NA	NA	NA	NA	NA	NA	NA	NA	1299	Respiratory secretions	2020-01-21	2020-02-10	2020-02-11	41.53846154	42.52747253	Negative	NA	M	NANA, M, 29yrs	2
zs1100	29	Male	NA	NA	NA	NA	NA	NA	NA	NA	1211	Respiratory secretions	2020-01-21	2020-02-09	2020-02-09	41.53846154	40.54945055	Negative	NA	M	NANA, M, 29yrs	2
zs1101	NA	Male	NA	NA	NA	NA	NA	NA	NA	NA	381	Respiratory secretions	NA	2020-01-29	2020-01-29	40.54945055	41.53846154	Negative	NA	M	NANA, M, NAyrs	1
zs1102	49	Male	NA	NA	NA	NA	NA	NA	NA	NA	2132	Respiratory secretions	2020-02-24	2020-02-28	2020-02-28	41.53846154	41.53846154	Negative	NA	M	NANA, M, 49yrs	5
zs1102	49	Male	NA	NA	NA	NA	NA	NA	NA	NA	2201	Faeces	2020-02-24	2020-02-29	2020-02-29	42.52747253	41.53846154	Negative	NA	M	NANA, M, 49yrs	5
zs1102	49	Male	NA	NA	NA	NA	NA	NA	NA	NA	2075	Faeces	2020-02-24	2020-02-27	2020-02-27	40.54945055	42.52747253	Negative	NA	M	NANA, M, 49yrs	5
zs1102	49	Male	NA	NA	NA	NA	NA	NA	NA	NA	2058	Respiratory secretions	2020-02-24	2020-02-26	2020-02-26	40.54945055	42.52747253	Negative	NA	M	NANA, M, 49yrs	5
zs1102	49	Male	NA	NA	NA	NA	NA	NA	NA	NA	2058	Faeces	2020-02-24	2020-02-26	2020-02-26	42.52747253	40.54945055	Negative	NA	M	NANA, M, 49yrs	5
zs1103	37	Male	NA	NA	NA	NA	NA	NA	NA	NA	735	Respiratory secretions	2020-01-26	2020-02-02	2020-02-02	41.53846154	41.53846154	Negative	NA	M	NANA, M, 37yrs	1
zs1104	20	Female	NA	NA	NA	NA	NA	NA	NA	NA	368	Respiratory secretions	2020-01-24	2020-01-29	2020-01-29	42.52747253	41.53846154	Negative	NA	F	NANA, F, 20yrs	2
zs1104	20	Female	NA	NA	NA	NA	NA	NA	NA	NA	243	Respiratory secretions	2020-01-24	2020-01-27	2020-01-27	42.52747253	41.53846154	Negative	NA	F	NANA, F, 20yrs	2
zs1105	NA	Male	NA	NA	NA	NA	NA	NA	NA	NA	205	Respiratory secretions	NA	2020-01-26	2020-01-26	42.52747253	41.53846154	Negative	NA	M	NANA, M, NAyrs	1
zs1106	58	Female	NA	NA	NA	NA	NA	NA	NA	NA	10	Respiratory secretions	2020-01-20	2020-01-20	2020-01-20	41.53846154	40.54945055	Negative	NA	F	NANA, F, 58yrs	1
zs1107	59	Male	NA	NA	NA	NA	NA	NA	NA	NA	401	Respiratory secretions	2020-01-24	2020-01-29	2020-01-29	40.54945055	40.54945055	Negative	NA	M	NANA, M, 59yrs	2
zs1107	59	Male	NA	NA	NA	NA	NA	NA	NA	NA	267	Respiratory secretions	2020-01-24	2020-01-27	2020-01-27	41.53846154	41.53846154	Negative	NA	M	NANA, M, 59yrs	2
zs1108	20	Female	NA	NA	NA	NA	NA	NA	NA	NA	630	Respiratory secretions	2020-01-25	2020-02-01	2020-02-02	42.52747253	41.53846154	Negative	NA	F	NANA, F, 20yrs	2
zs1108	20	Female	NA	NA	NA	NA	NA	NA	NA	NA	447	Respiratory secretions	2020-01-25	2020-01-30	2020-01-30	40.54945055	41.53846154	Negative	NA	F	NANA, F, 20yrs	2
zs1109	NA	Male	NA	NA	NA	NA	NA	NA	NA	NA	1611	Respiratory secretions	NA	2020-02-16	2020-02-16	41.53846154	42.52747253	Negative	NA	M	NANA, M, NAyrs	1
zs1110	29	Male	NA	NA	NA	NA	NA	NA	NA	NA	1210	Respiratory secretions	2020-02-03	2020-02-09	2020-02-09	40.54945055	40.54945055	Negative	NA	M	NANA, M, 29yrs	1
zs1111	60	Male	NA	NA	NA	NA	NA	NA	NA	NA	1298	Respiratory secretions	2020-02-08	2020-02-10	2020-02-11	41.53846154	40.54945055	Negative	NA	M	NANA, M, 60yrs	1
zs1112	43	Female	NA	NA	NA	NA	NA	NA	NA	NA	978	Respiratory secretions	2020-02-06	2020-02-06	2020-02-06	41.53846154	40.54945055	Negative	NA	F	NANA, F, 43yrs	1
zs1113	43	Female	NA	NA	NA	NA	NA	NA	NA	NA	1091	Respiratory secretions	2020-02-07	2020-02-07	2020-02-08	40.54945055	40.54945055	Negative	NA	F	NANA, F, 43yrs	1
zs1114	75	Female	NA	NA	NA	NA	NA	NA	NA	NA	552	Respiratory secretions	2020-01-22	2020-01-31	2020-01-31	41.53846154	40.54945055	Negative	NA	F	NANA, F, 75yrs	1
zs1115	32	Female	NA	NA	NA	NA	NA	NA	NA	NA	1347	Respiratory secretions	NA	2020-02-11	2020-02-12	41.53846154	40.54945055	Negative	NA	F	NANA, F, 32yrs	2
zs1115	32	Female	NA	NA	NA	NA	NA	NA	NA	NA	794	Respiratory secretions	NA	2020-02-03	2020-02-03	41.53846154	42.52747253	Negative	NA	F	NANA, F, 32yrs	2
zs1116	15	Male	NA	NA	NA	NA	NA	NA	NA	NA	1105	Respiratory secretions	2020-02-04	2020-02-08	2020-02-08	40.54945055	40.54945055	Negative	NA	M	NANA, M, 15yrs	2
zs1116	15	Male	NA	NA	NA	NA	NA	NA	NA	NA	986	Respiratory secretions	2020-02-04	2020-02-06	2020-02-07	40.54945055	41.53846154	Negative	NA	M	NANA, M, 15yrs	2
zs1117	52	Female	NA	NA	NA	NA	NA	NA	NA	NA	2250	Respiratory secretions	NA	2020-03-01	2020-03-01	42.52747253	41.53846154	Negative	NA	F	NANA, F, 52yrs	3
zs1117	52	Female	NA	NA	NA	NA	NA	NA	NA	NA	2250	Faeces	NA	2020-03-01	2020-03-01	42.52747253	40.54945055	Negative	NA	F	NANA, F, 52yrs	3
zs1117	52	Female	NA	NA	NA	NA	NA	NA	NA	NA	2322	Faeces	NA	2020-03-02	2020-03-02	42.52747253	42.52747253	Negative	NA	F	NANA, F, 52yrs	3
zs1118	37	Female	NA	NA	NA	NA	NA	NA	NA	NA	1749	Respiratory secretions	2020-02-01	2020-02-20	2020-02-20	40.54945055	40.54945055	Negative	NA	F	NANA, F, 37yrs	1
zs1119	35	Male	NA	NA	NA	NA	NA	NA	NA	NA	1334	Respiratory secretions	NA	2020-02-11	2020-02-11	42.52747253	42.52747253	Negative	NA	M	NANA, M, 35yrs	1
zs1120	25	Female	NA	NA	NA	NA	NA	NA	NA	NA	824	Respiratory secretions	2020-02-03	2020-02-04	2020-02-04	41.53846154	42.52747253	Negative	NA	F	NANA, F, 25yrs	1
zs1121	33	Female	NA	NA	NA	NA	NA	NA	NA	NA	132	Respiratory secretions	2020-01-24	2020-01-24	2020-01-25	40.54945055	40.54945055	Negative	NA	F	NANA, F, 33yrs	1
zs1122	29	Female	NA	NA	NA	NA	NA	NA	NA	NA	222	Respiratory secretions	NA	2020-01-26	2020-01-26	40.54945055	40.54945055	Negative	NA	F	NANA, F, 29yrs	1
zs1123	73	Female	NA	NA	NA	NA	NA	NA	NA	NA	1551	Respiratory secretions	NA	2020-02-14	2020-02-14	40.54945055	41.53846154	Negative	NA	F	NANA, F, 73yrs	2
zs1123	73	Female	NA	NA	NA	NA	NA	NA	NA	NA	1451	Respiratory secretions	NA	2020-02-12	2020-02-13	41.53846154	42.52747253	Negative	NA	F	NANA, F, 73yrs	2
zs1124	NA	Male	NA	NA	NA	NA	NA	NA	NA	NA	380	Respiratory secretions	NA	2020-01-29	2020-01-29	42.52747253	41.53846154	Negative	NA	M	NANA, M, NAyrs	1
zs1125	20	Female	NA	NA	NA	NA	NA	NA	NA	NA	28	Respiratory secretions	2020-01-13	2020-01-22	2020-01-22	41.53846154	41.53846154	Negative	NA	F	NANA, F, 20yrs	1
zs1126	32	Female	NA	NA	NA	NA	NA	NA	NA	NA	2017	Respiratory secretions	NA	2020-02-25	2020-02-25	42.52747253	41.53846154	Negative	NA	F	NANA, F, 32yrs	2
zs1126	32	Female	NA	NA	NA	NA	NA	NA	NA	NA	1881	Respiratory secretions	NA	2020-02-23	2020-02-23	41.53846154	41.53846154	Negative	NA	F	NANA, F, 32yrs	2
zs1127	79	Male	NA	NA	NA	NA	NA	NA	NA	NA	1602	Respiratory secretions	2020-02-16	2020-02-16	2020-02-16	42.52747253	40.54945055	Negative	NA	M	NANA, M, 79yrs	1
zs1128	79	Male	NA	NA	NA	NA	NA	NA	NA	NA	1709	Respiratory secretions	2020-02-17	2020-02-18	2020-02-19	42.52747253	40.54945055	Negative	NA	M	NANA, M, 79yrs	1
zs1129	8	Female	NA	NA	NA	NA	NA	NA	NA	NA	997	Respiratory secretions	2020-01-28	2020-02-07	2020-02-07	42.52747253	42.52747253	Negative	NA	F	NANA, F, 8yrs	1
zs1130	31	Female	NA	NA	NA	NA	NA	NA	NA	NA	2081	Respiratory secretions	2020-02-09	2020-02-27	2020-02-27	42.52747253	42.52747253	Negative	NA	F	NANA, F, 31yrs	2
zs1130	31	Female	NA	NA	NA	NA	NA	NA	NA	NA	1994	Respiratory secretions	2020-02-09	2020-02-25	2020-02-25	42.52747253	41.53846154	Negative	NA	F	NANA, F, 31yrs	2
zs1131	82	Male	NA	NA	NA	NA	NA	NA	NA	NA	875	Respiratory secretions	2020-02-04	2020-02-04	2020-02-05	42.52747253	41.53846154	Negative	NA	M	NANA, M, 82yrs	1
zs1132	NA	Male	NA	NA	NA	NA	NA	NA	NA	NA	907	Faeces	NA	2020-02-05	2020-02-05	42.52747253	42.52747253	Negative	NA	M	NANA, M, NAyrs	1
zs1133	20	Male	NA	NA	NA	NA	NA	NA	NA	NA	12	Respiratory secretions	NA	2020-01-20	2020-01-20	42.52747253	40.54945055	Negative	NA	M	NANA, M, 20yrs	1
zs1134	26	Female	NA	NA	NA	NA	NA	NA	NA	NA	1025	Respiratory secretions	2020-02-01	2020-02-03	2020-02-07	41.53846154	40.54945055	Negative	NA	F	NANA, F, 26yrs	1
zs1135	41	Male	NA	NA	NA	NA	NA	NA	NA	NA	186	Respiratory secretions	2020-01-25	2020-01-26	2020-01-26	42.52747253	41.53846154	Negative	NA	M	NANA, M, 41yrs	1
zs1136	NA	Female	NA	NA	NA	NA	NA	NA	NA	NA	94	Respiratory secretions	NA	2020-01-24	2020-01-24	42.52747253	41.53846154	Negative	NA	F	NANA, F, NAyrs	1
zs1137	30	Male	NA	NA	NA	NA	NA	NA	NA	NA	48	Respiratory secretions	2020-01-22	2020-01-22	2020-01-22	40.54945055	42.52747253	Negative	NA	M	NANA, M, 30yrs	1
zs1138	48	Male	NA	NA	NA	NA	NA	NA	NA	NA	2273	Respiratory secretions	2020-03-02	2020-03-02	2020-03-02	42.52747253	40.54945055	Negative	NA	M	NANA, M, 48yrs	1
zs1139	61	Male	NA	NA	NA	NA	NA	NA	NA	NA	775	Respiratory secretions	2020-01-25	2020-02-03	2020-02-03	40.54945055	41.53846154	Negative	NA	M	NANA, M, 61yrs	2
zs1139	61	Male	NA	NA	NA	NA	NA	NA	NA	NA	659	Respiratory secretions	2020-01-25	2020-02-02	2020-02-02	40.54945055	42.52747253	Negative	NA	M	NANA, M, 61yrs	2
zs1140	36	Male	NA	NA	NA	NA	NA	NA	NA	NA	2001	Respiratory secretions	NA	2020-02-25	2020-02-25	40.54945055	42.52747253	Negative	NA	M	NANA, M, 36yrs	2
zs1140	36	Male	NA	NA	NA	NA	NA	NA	NA	NA	1888	Respiratory secretions	NA	2020-02-23	2020-02-23	42.52747253	41.53846154	Negative	NA	M	NANA, M, 36yrs	2
zs1141	34	Male	NA	NA	NA	NA	NA	NA	NA	NA	1641	Respiratory secretions	2020-02-13	2020-02-17	2020-02-17	40.54945055	42.52747253	Negative	NA	M	NANA, M, 34yrs	2
zs1141	34	Male	NA	NA	NA	NA	NA	NA	NA	NA	1622	Respiratory secretions	2020-02-13	2020-02-15	2020-02-16	41.53846154	42.52747253	Negative	NA	M	NANA, M, 34yrs	2
zs1142	50	Male	NA	NA	NA	NA	NA	NA	NA	NA	456	Respiratory secretions	NA	2020-01-30	2020-01-30	41.53846154	42.52747253	Negative	NA	M	NANA, M, 50yrs	1
zs1143	49	Female	NA	NA	NA	NA	NA	NA	NA	NA	1413	Respiratory secretions	2020-02-01	2020-02-12	2020-02-12	40.54945055	40.54945055	Negative	NA	F	NANA, F, 49yrs	2
zs1143	49	Female	NA	NA	NA	NA	NA	NA	NA	NA	1343	Respiratory secretions	2020-02-01	2020-02-11	2020-02-12	41.53846154	42.52747253	Negative	NA	F	NANA, F, 49yrs	2
zs1144	NA	Male	NA	NA	NA	NA	NA	NA	NA	NA	289	Respiratory secretions	NA	2020-01-27	2020-01-27	42.52747253	40.54945055	Negative	NA	M	NANA, M, NAyrs	1
zs1145	NA	Male	NA	NA	NA	NA	NA	NA	NA	NA	49	Respiratory secretions	NA	2020-01-22	2020-01-22	42.52747253	42.52747253	Negative	NA	M	NANA, M, NAyrs	1
zs1146	NA	Female	NA	NA	NA	NA	NA	NA	NA	NA	569	Respiratory secretions	NA	2020-01-31	2020-01-31	42.52747253	40.54945055	Negative	NA	F	NANA, F, NAyrs	1
zs1147	33	Male	NA	NA	NA	NA	NA	NA	NA	NA	1022	Respiratory secretions	2020-02-02	2020-02-03	2020-02-07	40.54945055	40.54945055	Negative	NA	M	NANA, M, 33yrs	1
zs1148	35	Female	NA	NA	NA	NA	NA	NA	NA	NA	1511	Respiratory secretions	2020-02-12	2020-02-13	2020-02-13	40.54945055	40.54945055	Negative	NA	F	NANA, F, 35yrs	1
zs1149	48	Female	NA	NA	NA	NA	NA	NA	NA	NA	1374	Respiratory secretions	2020-02-07	2020-02-11	2020-02-12	40.54945055	41.53846154	Negative	NA	F	NANA, F, 48yrs	1
zs1150	35	Male	NA	NA	NA	NA	NA	NA	NA	NA	2103	Respiratory secretions	2020-02-22	2020-02-27	2020-02-28	41.53846154	40.54945055	Negative	NA	M	NANA, M, 35yrs	2
zs1150	35	Male	NA	NA	NA	NA	NA	NA	NA	NA	1866	Respiratory secretions	2020-02-22	2020-02-22	2020-02-22	41.53846154	42.52747253	Negative	NA	M	NANA, M, 35yrs	2
zs1151	24	Male	NA	NA	NA	NA	NA	NA	NA	NA	721	Respiratory secretions	2020-01-27	2020-02-02	2020-02-02	40.54945055	41.53846154	Negative	NA	M	NANA, M, 24yrs	2
zs1151	24	Male	NA	NA	NA	NA	NA	NA	NA	NA	453	Respiratory secretions	2020-01-27	2020-01-30	2020-01-30	42.52747253	42.52747253	Negative	NA	M	NANA, M, 24yrs	2
zs1152	6	Female	NA	NA	NA	NA	NA	NA	NA	NA	1838	Respiratory secretions	2020-02-20	2020-02-22	2020-02-22	42.52747253	41.53846154	Negative	NA	F	NANA, F, 6yrs	2
zs1152	6	Female	NA	NA	NA	NA	NA	NA	NA	NA	1736	Respiratory secretions	2020-02-20	2020-02-20	2020-02-20	41.53846154	42.52747253	Negative	NA	F	NANA, F, 6yrs	2
zs1153	11	Female	NA	NA	NA	NA	NA	NA	NA	NA	817	Respiratory secretions	2020-02-03	2020-02-04	2020-02-04	40.54945055	42.52747253	Negative	NA	F	NANA, F, 11yrs	1
zs1154	NA	Male	NA	NA	NA	NA	NA	NA	NA	NA	2311	Respiratory secretions	NA	2020-03-02	2020-03-02	41.53846154	40.54945055	Negative	NA	M	NANA, M, NAyrs	1
zs1155	5	Male	NA	NA	NA	NA	NA	NA	NA	NA	2030	Respiratory secretions	2020-02-22	2020-02-26	2020-02-26	42.52747253	42.52747253	Negative	NA	M	NANA, M, 5yrs	2
zs1155	5	Male	NA	NA	NA	NA	NA	NA	NA	NA	1960	Respiratory secretions	2020-02-22	2020-02-24	2020-02-24	42.52747253	41.53846154	Negative	NA	M	NANA, M, 5yrs	2
zs1156	2	Female	NA	NA	NA	NA	NA	NA	NA	NA	2111	Respiratory secretions	2020-02-26	2020-02-27	2020-02-28	42.52747253	42.52747253	Negative	NA	F	NANA, F, 2yrs	1
zs1157	48	Female	NA	NA	NA	NA	NA	NA	NA	NA	407	Respiratory secretions	NA	2020-01-29	2020-01-29	40.54945055	42.52747253	Negative	NA	F	NANA, F, 48yrs	2
zs1157	48	Female	NA	NA	NA	NA	NA	NA	NA	NA	326	Respiratory secretions	NA	2020-01-28	2020-01-28	41.53846154	40.54945055	Negative	NA	F	NANA, F, 48yrs	2
zs1158	6	Male	NA	NA	NA	NA	NA	NA	NA	NA	2109	Respiratory secretions	2020-02-26	2020-02-27	2020-02-28	40.54945055	41.53846154	Negative	NA	M	NANA, M, 6yrs	1
zs1159	54	Female	NA	NA	NA	NA	NA	NA	NA	NA	306	Respiratory secretions	NA	2020-01-27	2020-01-28	42.52747253	40.54945055	Negative	NA	F	NANA, F, 54yrs	1
zs1160	68	Female	NA	NA	NA	NA	NA	NA	NA	NA	1023	Respiratory secretions	2020-02-02	2020-02-03	2020-02-07	42.52747253	42.52747253	Negative	NA	F	NANA, F, 68yrs	1
zs1161	43	Female	case06	2020-02-03	2020-02-09	2020-02-25	2020-03-02	symptomatic	2020-03-02		1167	Respiratory secretions	2020-02-10	2020-02-09	2020-02-09	24.96	26.09	Positive	6	F	case06, F, 43yrs	15
zs1161	43	Female	case06	2020-02-03	2020-02-09	2020-02-25	2020-03-02	symptomatic	2020-03-02		1469	Respiratory secretions	2020-02-10	2020-02-12	2020-02-13	31.15	31.13	Positive	9	F	case06, F, 43yrs	15
zs1161	43	Female	case06	2020-02-03	2020-02-09	2020-02-25	2020-03-02	symptomatic	2020-03-02		1546	Respiratory secretions	2020-02-10	2020-02-14	2020-02-14	35.48	37.9	Positive	11	F	case06, F, 43yrs	15
zs1161	43	Female	case06	2020-02-03	2020-02-09	2020-02-25	2020-03-02	symptomatic	2020-03-02		1546	Faeces	2020-02-10	2020-02-14	2020-02-14	42.52747253	38.4	Equivocal	11	F	case06, F, 43yrs	15
zs1161	43	Female	case06	2020-02-03	2020-02-09	2020-02-25	2020-03-02	symptomatic	2020-03-02		1762	Respiratory secretions	2020-02-10	2020-02-20	2020-02-20	37.86	41.53846154	Equivocal	17	F	case06, F, 43yrs	15
zs1161	43	Female	case06	2020-02-03	2020-02-09	2020-02-25	2020-03-02	symptomatic	2020-03-02		2295	Faeces	2020-02-10	2020-03-02	2020-03-02	40.54945055	42.52747253	Negative	28	F	case06, F, 43yrs	15
zs1161	43	Female	case06	2020-02-03	2020-02-09	2020-02-25	2020-03-02	symptomatic	2020-03-02		2295	Respiratory secretions	2020-02-10	2020-03-02	2020-03-02	41.53846154	41.53846154	Negative	28	F	case06, F, 43yrs	15
zs1161	43	Female	case06	2020-02-03	2020-02-09	2020-02-25	2020-03-02	symptomatic	2020-03-02		1972	Respiratory secretions	2020-02-10	2020-02-24	2020-02-24	41.53846154	42.52747253	Negative	21	F	case06, F, 43yrs	15
zs1161	43	Female	case06	2020-02-03	2020-02-09	2020-02-25	2020-03-02	symptomatic	2020-03-02		1943	Faeces	2020-02-10	2020-02-24	2020-02-24	42.52747253	42.52747253	Negative	21	F	case06, F, 43yrs	15
zs1161	43	Female	case06	2020-02-03	2020-02-09	2020-02-25	2020-03-02	symptomatic	2020-03-02		1876	Respiratory secretions	2020-02-10	2020-02-22	2020-02-22	41.53846154	42.52747253	Negative	19	F	case06, F, 43yrs	15
zs1161	43	Female	case06	2020-02-03	2020-02-09	2020-02-25	2020-03-02	symptomatic	2020-03-02		1791	Respiratory secretions	2020-02-10	2020-02-21	2020-02-21	41.53846154	40.54945055	Negative	18	F	case06, F, 43yrs	15
zs1161	43	Female	case06	2020-02-03	2020-02-09	2020-02-25	2020-03-02	symptomatic	2020-03-02		1707	Respiratory secretions	2020-02-10	2020-02-18	2020-02-18	42.52747253	42.52747253	Negative	15	F	case06, F, 43yrs	15
zs1161	43	Female	case06	2020-02-03	2020-02-09	2020-02-25	2020-03-02	symptomatic	2020-03-02		1707	Faeces	2020-02-10	2020-02-18	2020-02-18	40.54945055	42.52747253	Negative	15	F	case06, F, 43yrs	15
zs1161	43	Female	case06	2020-02-03	2020-02-09	2020-02-25	2020-03-02	symptomatic	2020-03-02		1652	Faeces	2020-02-10	2020-02-17	2020-02-17	41.53846154	42.52747253	Negative	14	F	case06, F, 43yrs	15
zs1161	43	Female	case06	2020-02-03	2020-02-09	2020-02-25	2020-03-02	symptomatic	2020-03-02		1584	Respiratory secretions	2020-02-10	2020-02-15	2020-02-15	40.54945055	40.54945055	Negative	12	F	case06, F, 43yrs	15
zs1162	41	Female	NA	NA	NA	NA	NA	NA	NA	NA	1680	Respiratory secretions	NA	2020-02-18	2020-02-18	42.52747253	40.54945055	Negative	NA	F	NANA, F, 41yrs	7
zs1162	41	Female	NA	NA	NA	NA	NA	NA	NA	NA	1680	Faeces	NA	2020-02-18	2020-02-18	42.52747253	42.52747253	Negative	NA	F	NANA, F, 41yrs	7
zs1162	41	Female	NA	NA	NA	NA	NA	NA	NA	NA	1601	Respiratory secretions	NA	2020-02-16	2020-02-16	41.53846154	41.53846154	Negative	NA	F	NANA, F, 41yrs	7
zs1162	41	Female	NA	NA	NA	NA	NA	NA	NA	NA	1456	Respiratory secretions	NA	2020-02-13	2020-02-13	42.52747253	42.52747253	Negative	NA	F	NANA, F, 41yrs	7
zs1162	41	Female	NA	NA	NA	NA	NA	NA	NA	NA	1456	Faeces	NA	2020-02-13	2020-02-13	42.52747253	42.52747253	Negative	NA	F	NANA, F, 41yrs	7
zs1162	41	Female	NA	NA	NA	NA	NA	NA	NA	NA	1297	Respiratory secretions	NA	2020-02-10	2020-02-11	40.54945055	41.53846154	Negative	NA	F	NANA, F, 41yrs	7
zs1162	41	Female	NA	NA	NA	NA	NA	NA	NA	NA	1163	Respiratory secretions	NA	2020-02-09	2020-02-09	41.53846154	40.54945055	Negative	NA	F	NANA, F, 41yrs	7
zs1163	33	Female	NA	NA	NA	NA	NA	NA	NA	NA	2262	Respiratory secretions	NA	2020-03-01	2020-03-01	41.53846154	42.52747253	Negative	NA	F	NANA, F, 33yrs	2
zs1163	33	Female	NA	NA	NA	NA	NA	NA	NA	NA	2167	Respiratory secretions	NA	2020-02-29	2020-02-29	40.54945055	41.53846154	Negative	NA	F	NANA, F, 33yrs	2
zs1164	32	Female	NA	NA	NA	NA	NA	NA	NA	NA	1045	Respiratory secretions	NA	2020-02-07	2020-02-07	42.52747253	40.54945055	Negative	NA	F	NANA, F, 32yrs	2
zs1164	32	Female	NA	NA	NA	NA	NA	NA	NA	NA	874	Respiratory secretions	NA	2020-02-04	2020-02-05	40.54945055	40.54945055	Negative	NA	F	NANA, F, 32yrs	2
zs1165	NA	Male	NA	NA	NA	NA	NA	NA	NA	NA	530	Respiratory secretions	NA	2020-01-30	2020-01-31	40.54945055	41.53846154	Negative	NA	M	NANA, M, NAyrs	1
zs1166	NA	Female	NA	NA	NA	NA	NA	NA	NA	NA	2321	Respiratory secretions	NA	2020-03-02	2020-03-02	40.54945055	42.52747253	Negative	NA	F	NANA, F, NAyrs	1
zs1167	NA	Female	NA	NA	NA	NA	NA	NA	NA	NA	1586	Faeces	NA	2020-02-15	2020-02-15	40.54945055	41.53846154	Negative	NA	F	NANA, F, NAyrs	1
zs1168	NA	Female	NA	NA	NA	NA	NA	NA	NA	NA	317	Respiratory secretions	NA	2020-01-27	2020-01-28	42.52747253	41.53846154	Negative	NA	F	NANA, F, NAyrs	1
zs1169	35	Female	NA	NA	NA	NA	NA	NA	NA	NA	1378	Respiratory secretions	2020-01-26	2020-02-12	2020-02-12	40.54945055	42.52747253	Negative	NA	F	NANA, F, 35yrs	2
zs1169	35	Female	NA	NA	NA	NA	NA	NA	NA	NA	1280	Respiratory secretions	2020-01-26	2020-02-10	2020-02-11	41.53846154	41.53846154	Negative	NA	F	NANA, F, 35yrs	2
zs1170	52	Male	NA	NA	NA	NA	NA	NA	NA	NA	1395	Respiratory secretions	NA	2020-02-11	2020-02-12	40.54945055	40.54945055	Negative	NA	M	NANA, M, 52yrs	1
zs1171	71	Male	NA	NA	NA	NA	NA	NA	NA	NA	22	Respiratory secretions	NA	2020-01-21	2020-01-21	40.54945055	40.54945055	Negative	NA	M	NANA, M, 71yrs	1
zs1172	45	Female	NA	NA	NA	NA	NA	NA	NA	NA	442	Respiratory secretions	2020-01-28	2020-01-30	2020-01-30	40.54945055	41.53846154	Negative	NA	F	NANA, F, 45yrs	2
zs1172	45	Female	NA	NA	NA	NA	NA	NA	NA	NA	364	Respiratory secretions	2020-01-28	2020-01-28	2020-01-29	42.52747253	42.52747253	Negative	NA	F	NANA, F, 45yrs	2
zs1173	45	Female	NA	NA	NA	NA	NA	NA	NA	NA	806	Respiratory secretions	2020-02-01	2020-02-03	2020-02-04	42.52747253	40.54945055	Negative	NA	F	NANA, F, 45yrs	1
zs1174	NA	Female	NA	NA	NA	NA	NA	NA	NA	NA	148	Respiratory secretions	NA	2020-01-25	2020-01-25	42.52747253	40.54945055	Negative	NA	F	NANA, F, NAyrs	2
zs1174	NA	Female	NA	NA	NA	NA	NA	NA	NA	NA	85	Respiratory secretions	NA	2020-01-24	2020-01-24	40.54945055	41.53846154	Negative	NA	F	NANA, F, NAyrs	2
zs1175	31	Female	NA	NA	NA	NA	NA	NA	NA	NA	1336	Respiratory secretions	NA	2020-02-11	2020-02-11	41.53846154	41.53846154	Negative	NA	F	NANA, F, 31yrs	1
zs1176	16	Male	NA	NA	NA	NA	NA	NA	NA	NA	1340	Respiratory secretions	2020-02-10	2020-02-10	2020-02-11	40.54945055	42.52747253	Negative	NA	M	NANA, M, 16yrs	1
zs1177	31	Male	NA	NA	NA	NA	NA	NA	NA	NA	1715	Respiratory secretions	NA	2020-02-19	2020-02-29	40.54945055	41.53846154	Negative	NA	M	NANA, M, 31yrs	2
zs1177	31	Male	NA	NA	NA	NA	NA	NA	NA	NA	1640	Respiratory secretions	NA	2020-02-17	2020-02-17	42.52747253	40.54945055	Negative	NA	M	NANA, M, 31yrs	2
zs1178	28	Male	NA	NA	NA	NA	NA	NA	NA	NA	193	Respiratory secretions	2020-01-19	2020-01-26	2020-01-26	41.53846154	41.53846154	Negative	NA	M	NANA, M, 28yrs	1
zs1179	33	Male	NA	NA	NA	NA	NA	NA	NA	NA	80	Respiratory secretions	2020-01-17	2020-01-23	2020-01-24	41.53846154	42.52747253	Negative	NA	M	NANA, M, 33yrs	1
zs1180	47	Female	NA	NA	NA	NA	NA	NA	NA	NA	1251	Respiratory secretions	NA	2020-02-10	2020-02-10	41.53846154	42.52747253	Negative	NA	F	NANA, F, 47yrs	1
zs1181	50	Female	NA	NA	NA	NA	NA	NA	NA	NA	1846	Respiratory secretions	NA	2020-02-22	2020-02-22	42.52747253	40.54945055	Negative	NA	F	NANA, F, 50yrs	1
zs1182	41	Male	NA	NA	NA	NA	NA	NA	NA	NA	1238	Respiratory secretions	NA	2020-02-10	2020-02-10	40.54945055	40.54945055	Negative	NA	M	NANA, M, 41yrs	1
zs1183	61	Female	NA	NA	NA	NA	NA	NA	NA	NA	1681	Respiratory secretions	2020-02-17	2020-02-18	2020-02-18	42.52747253	40.54945055	Negative	NA	F	NANA, F, 61yrs	2
zs1183	61	Female	NA	NA	NA	NA	NA	NA	NA	NA	1681	Faeces	2020-02-17	2020-02-18	2020-02-18	41.53846154	41.53846154	Negative	NA	F	NANA, F, 61yrs	2
zs1184	NA	Female	NA	NA	NA	NA	NA	NA	NA	NA	1558	Respiratory secretions	NA	2020-02-14	2020-02-14	41.53846154	40.54945055	Negative	NA	F	NANA, F, NAyrs	1
zs1185	57	Male	NA	NA	NA	NA	NA	NA	NA	NA	1127	Respiratory secretions	2020-01-28	2020-02-08	2020-02-08	42.52747253	41.53846154	Negative	NA	M	NANA, M, 57yrs	1
zs1186	66	Male	NA	NA	NA	NA	NA	NA	NA	NA	1273	Respiratory secretions	2020-01-28	2020-02-10	2020-02-10	42.52747253	40.54945055	Negative	NA	M	NANA, M, 66yrs	1
zs1187	61	Male	NA	NA	NA	NA	NA	NA	NA	NA	575	Respiratory secretions	2020-01-31	2020-02-01	2020-02-01	42.52747253	41.53846154	Negative	NA	M	NANA, M, 61yrs	1
zs1188	63	Female	NA	NA	NA	NA	NA	NA	NA	NA	1899	Respiratory secretions	2020-02-15	2020-02-22	2020-02-23	42.52747253	41.53846154	Negative	NA	F	NANA, F, 63yrs	1
zs1189	NA	Male	NA	NA	NA	NA	NA	NA	NA	NA	593	Respiratory secretions	NA	2020-02-01	2020-02-01	41.53846154	40.54945055	Negative	NA	M	NANA, M, NAyrs	1
zs1190	30	Female	NA	NA	NA	NA	NA	NA	NA	NA	1140	Respiratory secretions	2020-02-05	2020-02-08	2020-02-09	42.52747253	41.53846154	Negative	NA	F	NANA, F, 30yrs	2
zs1190	30	Female	NA	NA	NA	NA	NA	NA	NA	NA	885	Respiratory secretions	2020-02-05	2020-02-05	2020-02-05	41.53846154	42.52747253	Negative	NA	F	NANA, F, 30yrs	2
zs1191	34	Female	NA	NA	NA	NA	NA	NA	NA	NA	2134	Respiratory secretions	2020-02-10	2020-02-28	2020-02-28	40.54945055	41.53846154	Negative	NA	F	NANA, F, 34yrs	1
zs1192	13	Male	NA	NA	NA	NA	NA	NA	NA	NA	837	Respiratory secretions	2020-01-29	2020-02-04	2020-02-04	41.53846154	41.53846154	Negative	NA	M	NANA, M, 13yrs	2
zs1192	13	Male	NA	NA	NA	NA	NA	NA	NA	NA	551	Respiratory secretions	2020-01-29	2020-01-31	2020-01-31	41.53846154	40.54945055	Negative	NA	M	NANA, M, 13yrs	2
zs1193	49	Female	NA	NA	NA	NA	NA	NA	NA	NA	29	Respiratory secretions	2020-01-13	2020-01-22	2020-01-22	40.54945055	40.54945055	Negative	NA	F	NANA, F, 49yrs	1
zs1194	NA	Female	NA	NA	NA	NA	NA	NA	NA	NA	2299	Respiratory secretions	NA	2020-03-02	2020-03-02	42.52747253	41.53846154	Negative	NA	F	NANA, F, NAyrs	1
zs1195	44	Male	NA	NA	NA	NA	NA	NA	NA	NA	2013	Respiratory secretions	NA	2020-02-25	2020-02-25	41.53846154	42.52747253	Negative	NA	M	NANA, M, 44yrs	1
zs1196	70	Male	NA	NA	NA	NA	NA	NA	NA	NA	1329	Respiratory secretions	NA	2020-02-11	2020-02-11	42.52747253	42.52747253	Negative	NA	M	NANA, M, 70yrs	1
zs1197	60	Male	NA	NA	NA	NA	NA	NA	NA	NA	1478	Respiratory secretions	2020-02-12	2020-02-13	2020-02-13	42.52747253	41.53846154	Negative	NA	M	NANA, M, 60yrs	1
zs1198	40	Female	NA	NA	NA	NA	NA	NA	NA	NA	40	Respiratory secretions	2020-01-22	2020-01-22	2020-01-22	40.54945055	41.53846154	Negative	NA	F	NANA, F, 40yrs	1
zs1199	33	Male	NA	NA	NA	NA	NA	NA	NA	NA	1267	Respiratory secretions	2020-02-04	2020-02-10	2020-02-10	42.52747253	42.52747253	Negative	NA	M	NANA, M, 33yrs	1
zs1200	22	Female	NA	NA	NA	NA	NA	NA	NA	NA	57	Respiratory secretions	2020-01-22	2020-01-23	2020-01-23	40.54945055	40.54945055	Negative	NA	F	NANA, F, 22yrs	1
zs1201	39	Male	NA	NA	NA	NA	NA	NA	NA	NA	1807	Respiratory secretions	2020-02-18	2020-02-21	2020-02-21	41.53846154	41.53846154	Negative	NA	M	NANA, M, 39yrs	1
zs1202	48	Male	NA	NA	NA	NA	NA	NA	NA	NA	239	Respiratory secretions	2020-01-24	2020-01-26	2020-01-27	41.53846154	41.53846154	Negative	NA	M	NANA, M, 48yrs	1
zs1203	43	Female	NA	NA	NA	NA	NA	NA	NA	NA	1710	Respiratory secretions	2020-02-16	2020-02-18	2020-02-19	42.52747253	40.54945055	Negative	NA	F	NANA, F, 43yrs	2
zs1203	43	Female	NA	NA	NA	NA	NA	NA	NA	NA	1627	Respiratory secretions	2020-02-16	2020-02-16	2020-02-17	42.52747253	41.53846154	Negative	NA	F	NANA, F, 43yrs	2
zs1204	46	Male	NA	NA	NA	NA	NA	NA	NA	NA	237	Respiratory secretions	2020-01-27	2020-01-27	2020-01-27	41.53846154	40.54945055	Negative	NA	M	NANA, M, 46yrs	1
zs1205	31	Female	NA	NA	NA	NA	NA	NA	NA	NA	934	Respiratory secretions	NA	2020-02-05	2020-02-06	42.52747253	41.53846154	Negative	NA	F	NANA, F, 31yrs	2
zs1205	31	Female	NA	NA	NA	NA	NA	NA	NA	NA	798	Respiratory secretions	NA	2020-02-03	2020-02-04	41.53846154	42.52747253	Negative	NA	F	NANA, F, 31yrs	2
zs1206	32	Male	NA	NA	NA	NA	NA	NA	NA	NA	271	Respiratory secretions	2020-01-23	2020-01-26	2020-01-27	41.53846154	40.54945055	Negative	NA	M	NANA, M, 32yrs	2
zs1206	32	Male	NA	NA	NA	NA	NA	NA	NA	NA	160	Respiratory secretions	2020-01-23	2020-01-24	2020-01-25	42.52747253	40.54945055	Negative	NA	M	NANA, M, 32yrs	2
zs1207	18	Female	NA	NA	NA	NA	NA	NA	NA	NA	1679	Respiratory secretions	NA	2020-02-18	2020-02-18	40.54945055	40.54945055	Negative	NA	F	NANA, F, 18yrs	1
zs1208	45	Female	NA	NA	NA	NA	NA	NA	NA	NA	2020	Respiratory secretions	2020-02-25	2020-02-25	2020-02-26	42.52747253	41.53846154	Negative	NA	F	NANA, F, 45yrs	1
zs1209	NA	Male	NA	NA	NA	NA	NA	NA	NA	NA	208	Respiratory secretions	NA	2020-01-26	2020-01-26	41.53846154	41.53846154	Negative	NA	M	NANA, M, NAyrs	1
zs1210	NA	Male	NA	NA	NA	NA	NA	NA	NA	NA	60	Respiratory secretions	NA	2020-01-20	2020-01-20	41.53846154	40.54945055	Negative	NA	M	NANA, M, NAyrs	1
zs1211	33	Male	NA	NA	NA	NA	NA	NA	NA	NA	1151	Respiratory secretions	NA	2020-02-08	2020-02-09	40.54945055	41.53846154	Negative	NA	M	NANA, M, 33yrs	1
zs1212	64	Male	NA	NA	NA	NA	NA	NA	NA	NA	513	Respiratory secretions	NA	2020-01-30	2020-01-31	40.54945055	40.54945055	Negative	NA	M	NANA, M, 64yrs	1
zs1213	49	Female	NA	NA	NA	NA	NA	NA	NA	NA	1250	Respiratory secretions	NA	2020-02-10	2020-02-10	41.53846154	42.52747253	Negative	NA	F	NANA, F, 49yrs	1
zs1214	NA	Male	NA	NA	NA	NA	NA	NA	NA	NA	2267	Respiratory secretions	NA	2020-03-02	2020-03-02	41.53846154	41.53846154	Negative	NA	M	NANA, M, NAyrs	2
zs1214	NA	Male	NA	NA	NA	NA	NA	NA	NA	NA	2267	Faeces	NA	2020-03-02	2020-03-02	40.54945055	40.54945055	Negative	NA	M	NANA, M, NAyrs	2
zs1215	64	Male	NA	NA	NA	NA	NA	NA	NA	NA	722	Respiratory secretions	2020-01-28	2020-02-02	2020-02-02	41.53846154	41.53846154	Negative	NA	M	NANA, M, 64yrs	1
zs1216	40	Male	NA	NA	NA	NA	NA	NA	NA	NA	955	Respiratory secretions	2020-01-24	2020-02-06	2020-02-06	41.53846154	41.53846154	Negative	NA	M	NANA, M, 40yrs	3
zs1216	40	Male	NA	NA	NA	NA	NA	NA	NA	NA	185	Respiratory secretions	2020-01-24	2020-01-26	2020-01-26	40.54945055	42.52747253	Negative	NA	M	NANA, M, 40yrs	3
zs1216	40	Male	NA	NA	NA	NA	NA	NA	NA	NA	100	Respiratory secretions	2020-01-24	2020-01-24	2020-01-24	41.53846154	40.54945055	Negative	NA	M	NANA, M, 40yrs	3
zs1217	62	Male	NA	NA	NA	NA	NA	NA	NA	NA	527	Respiratory secretions	NA	2020-01-30	2020-01-31	41.53846154	40.54945055	Negative	NA	M	NANA, M, 62yrs	1
zs1218	51	Male	NA	NA	NA	NA	NA	NA	NA	NA	1397	Respiratory secretions	NA	2020-02-11	2020-02-12	40.54945055	41.53846154	Negative	NA	M	NANA, M, 51yrs	1
zs1219	21	Female	NA	NA	NA	NA	NA	NA	NA	NA	130	Respiratory secretions	2020-01-23	2020-01-24	2020-01-25	42.52747253	40.54945055	Negative	NA	F	NANA, F, 21yrs	1
zs1220	NA	Female	NA	NA	NA	NA	NA	NA	NA	NA	906	Respiratory secretions	NA	2020-02-05	2020-02-05	40.54945055	42.52747253	Negative	NA	F	NANA, F, NAyrs	1
zs1221	24	Female	NA	NA	NA	NA	NA	NA	NA	NA	1338	Respiratory secretions	2020-02-11	2020-02-11	2020-02-11	42.52747253	42.52747253	Negative	NA	F	NANA, F, 24yrs	1
zs1222	33	Male	NA	NA	NA	NA	NA	NA	NA	NA	1887	Respiratory secretions	NA	2020-02-23	2020-02-23	41.53846154	42.52747253	Negative	NA	M	NANA, M, 33yrs	1
zs1223	33	Male	NA	NA	NA	NA	NA	NA	NA	NA	2000	Respiratory secretions	NA	2020-02-25	2020-02-25	42.52747253	41.53846154	Negative	NA	M	NANA, M, 33yrs	1
zs1224	NA	Female	NA	NA	NA	NA	NA	NA	NA	NA	1100	Respiratory secretions	NA	2020-02-08	2020-02-08	40.54945055	40.54945055	Negative	NA	F	NANA, F, NAyrs	1
zs1225	30	Male	NA	NA	NA	NA	NA	NA	NA	NA	2298	Respiratory secretions	2020-03-02	2020-03-02	2020-03-02	42.52747253	42.52747253	Negative	NA	M	NANA, M, 30yrs	1
zs1226	NA	Male	NA	NA	NA	NA	NA	NA	NA	NA	128	Respiratory secretions	NA	2020-01-25	2020-01-25	40.54945055	42.52747253	Negative	NA	M	NANA, M, NAyrs	1
zs1227	68	Male	NA	NA	NA	NA	NA	NA	NA	NA	555	Respiratory secretions	2020-01-30	2020-01-31	2020-01-31	41.53846154	40.54945055	Negative	NA	M	NANA, M, 68yrs	1
zs1228	NA	Male	NA	NA	NA	NA	NA	NA	NA	NA	382	Respiratory secretions	NA	2020-01-29	2020-01-29	40.54945055	42.52747253	Negative	NA	M	NANA, M, NAyrs	1
zs1229	45	Male	NA	NA	NA	NA	NA	NA	NA	NA	1071	Respiratory secretions	2020-02-07	2020-02-07	2020-02-07	42.52747253	40.54945055	Negative	NA	M	NANA, M, 45yrs	1
zs1230	45	Male	NA	NA	NA	NA	NA	NA	NA	NA	1160	Respiratory secretions	2020-02-08	2020-02-08	2020-02-09	40.54945055	41.53846154	Negative	NA	M	NANA, M, 45yrs	1
zs1231	43	Female	NA	NA	NA	NA	NA	NA	NA	NA	300	Respiratory secretions	NA	2020-01-27	2020-01-28	40.54945055	42.52747253	Negative	NA	F	NANA, F, 43yrs	1
zs1232	38	Female	NA	NA	NA	NA	NA	NA	NA	NA	1459	Respiratory secretions	2020-02-07	2020-02-13	2020-02-13	41.53846154	41.53846154	Negative	NA	F	NANA, F, 38yrs	2
zs1232	38	Female	NA	NA	NA	NA	NA	NA	NA	NA	1333	Respiratory secretions	2020-02-07	2020-02-10	2020-02-11	41.53846154	41.53846154	Negative	NA	F	NANA, F, 38yrs	2
zs1233	25	Male	NA	NA	NA	NA	NA	NA	NA	NA	1690	Respiratory secretions	2020-02-15	2020-02-18	2020-02-18	40.54945055	41.53846154	Negative	NA	M	NANA, M, 25yrs	1
zs1234	36	Male	NA	NA	NA	NA	NA	NA	NA	NA	952	Respiratory secretions	NA	2020-02-06	2020-02-06	41.53846154	42.52747253	Negative	NA	M	NANA, M, 36yrs	1
zs1235	24	Female	NA	NA	NA	NA	NA	NA	NA	NA	431	Respiratory secretions	2020-01-28	2020-01-29	2020-01-30	42.52747253	40.54945055	Negative	NA	F	NANA, F, 24yrs	1
zs1236	29	Male	NA	NA	NA	NA	NA	NA	NA	NA	908	Faeces	NA	2020-02-05	2020-02-05	42.52747253	40.54945055	Negative	NA	M	NANA, M, 29yrs	4
zs1236	29	Male	NA	NA	NA	NA	NA	NA	NA	NA	859	Respiratory secretions	NA	2020-02-04	2020-02-05	40.54945055	42.52747253	Negative	NA	M	NANA, M, 29yrs	4
zs1236	29	Male	NA	NA	NA	NA	NA	NA	NA	NA	859	Faeces	NA	2020-02-04	2020-02-05	42.52747253	41.53846154	Negative	NA	M	NANA, M, 29yrs	4
zs1236	29	Male	NA	NA	NA	NA	NA	NA	NA	NA	859	Serum	NA	2020-02-04	2020-02-05	40.54945055	41.53846154	Negative	NA	M	NANA, M, 29yrs	4
zs1237	54	Female	NA	NA	NA	NA	NA	NA	NA	NA	1331	Respiratory secretions	NA	2020-02-10	2020-02-11	41.53846154	40.54945055	Negative	NA	F	NANA, F, 54yrs	1
zs1238	21	Male	NA	NA	NA	NA	NA	NA	NA	NA	1912	Respiratory secretions	2020-02-20	2020-02-23	2020-02-23	40.54945055	40.54945055	Negative	NA	M	NANA, M, 21yrs	3
zs1238	21	Male	NA	NA	NA	NA	NA	NA	NA	NA	1912	Faeces	2020-02-20	2020-02-23	2020-02-23	41.53846154	42.52747253	Negative	NA	M	NANA, M, 21yrs	3
zs1238	21	Male	NA	NA	NA	NA	NA	NA	NA	NA	1801	Respiratory secretions	2020-02-20	2020-02-21	2020-02-21	42.52747253	42.52747253	Negative	NA	M	NANA, M, 21yrs	3
zs1239	24	Female	NA	NA	NA	NA	NA	NA	NA	NA	541	Respiratory secretions	NA	2020-01-31	2020-01-31	42.52747253	41.53846154	Negative	NA	F	NANA, F, 24yrs	1
zs1240	25	Female	NA	NA	NA	NA	NA	NA	NA	NA	405	Respiratory secretions	NA	2020-01-29	2020-01-29	41.53846154	40.54945055	Negative	NA	F	NANA, F, 25yrs	1
zs1241	5	Male	NA	NA	NA	NA	NA	NA	NA	NA	1936	Respiratory secretions	2020-02-19	2020-02-24	2020-02-24	42.52747253	42.52747253	Negative	NA	M	NANA, M, 5yrs	2
zs1241	5	Male	NA	NA	NA	NA	NA	NA	NA	NA	1855	Respiratory secretions	2020-02-19	2020-02-22	2020-02-22	41.53846154	41.53846154	Negative	NA	M	NANA, M, 5yrs	2
zs1242	34	Female	NA	NA	NA	NA	NA	NA	NA	NA	2040	Respiratory secretions	NA	2020-02-26	2020-02-26	42.52747253	41.53846154	Negative	NA	F	NANA, F, 34yrs	3
zs1242	34	Female	NA	NA	NA	NA	NA	NA	NA	NA	1942	Respiratory secretions	NA	2020-02-24	2020-02-24	40.54945055	41.53846154	Negative	NA	F	NANA, F, 34yrs	3
zs1242	34	Female	NA	NA	NA	NA	NA	NA	NA	NA	1730	Respiratory secretions	NA	2020-02-20	2020-02-20	41.53846154	42.52747253	Negative	NA	F	NANA, F, 34yrs	3
zs1243	36	Female	NA	NA	NA	NA	NA	NA	NA	NA	1082	Respiratory secretions	2020-02-04	2020-02-07	2020-02-08	41.53846154	41.53846154	Negative	NA	F	NANA, F, 36yrs	1
zs1244	69	Male	NA	NA	NA	NA	NA	NA	NA	NA	1417	Respiratory secretions	2020-02-03	2020-02-12	2020-02-12	40.54945055	41.53846154	Negative	NA	M	NANA, M, 69yrs	1
zs1245	NA	Female	NA	NA	NA	NA	NA	NA	NA	NA	316	Respiratory secretions	NA	2020-01-27	2020-01-28	42.52747253	42.52747253	Negative	NA	F	NANA, F, NAyrs	1
zs1246	NA	Male	NA	NA	NA	NA	NA	NA	NA	NA	867	Respiratory secretions	NA	2020-02-04	2020-02-05	40.54945055	40.54945055	Negative	NA	M	NANA, M, NAyrs	1
zs1247	85	Male	NA	NA	NA	NA	NA	NA	NA	NA	1301	Respiratory secretions	2020-02-03	2020-02-10	2020-02-11	42.52747253	40.54945055	Negative	NA	M	NANA, M, 85yrs	2
zs1247	85	Male	NA	NA	NA	NA	NA	NA	NA	NA	1213	Respiratory secretions	2020-02-03	2020-02-09	2020-02-09	42.52747253	40.54945055	Negative	NA	M	NANA, M, 85yrs	2
zs1248	NA	Female	NA	NA	NA	NA	NA	NA	NA	NA	1835	Respiratory secretions	NA	2020-02-22	2020-02-22	42.52747253	40.54945055	Negative	NA	F	NANA, F, NAyrs	2
zs1248	NA	Female	NA	NA	NA	NA	NA	NA	NA	NA	1725	Respiratory secretions	NA	2020-02-19	2020-02-19	40.54945055	42.52747253	Negative	NA	F	NANA, F, NAyrs	2
zs1249	37	Female	NA	NA	NA	NA	NA	NA	NA	NA	520	Respiratory secretions	NA	2020-01-30	2020-01-31	42.52747253	41.53846154	Negative	NA	F	NANA, F, 37yrs	1
zs1250	39	Male	NA	NA	NA	NA	NA	NA	NA	NA	314	Respiratory secretions	NA	2020-01-27	2020-01-28	41.53846154	41.53846154	Negative	NA	M	NANA, M, 39yrs	1
zs1251	65	Female	NA	NA	NA	NA	NA	NA	NA	NA	2102	Respiratory secretions	2020-02-24	2020-02-27	2020-02-28	41.53846154	42.52747253	Negative	NA	F	NANA, F, 65yrs	1
zs1252	66	Female	NA	NA	NA	NA	NA	NA	NA	NA	2024	Respiratory secretions	2020-02-24	2020-02-26	2020-02-26	41.53846154	42.52747253	Negative	NA	F	NANA, F, 66yrs	2
zs1252	66	Female	NA	NA	NA	NA	NA	NA	NA	NA	1954	Respiratory secretions	2020-02-24	2020-02-24	2020-02-24	41.53846154	40.54945055	Negative	NA	F	NANA, F, 66yrs	2
zs1253	55	Male	NA	NA	NA	NA	NA	NA	NA	NA	446	Respiratory secretions	2020-01-28	2020-01-30	2020-01-30	42.52747253	42.52747253	Negative	NA	M	NANA, M, 55yrs	2
zs1253	55	Male	NA	NA	NA	NA	NA	NA	NA	NA	389	Respiratory secretions	2020-01-28	2020-01-29	2020-01-29	41.53846154	42.52747253	Negative	NA	M	NANA, M, 55yrs	2
zs1254	44	Female	NA	NA	NA	NA	NA	NA	NA	NA	1239	Respiratory secretions	NA	2020-02-10	2020-02-10	40.54945055	42.52747253	Negative	NA	F	NANA, F, 44yrs	1
zs1255	36	Male	NA	NA	NA	NA	NA	NA	NA	NA	1157	Respiratory secretions	2020-02-01	2020-02-08	2020-02-09	42.52747253	41.53846154	Negative	NA	M	NANA, M, 36yrs	1
zs1256	36	Male	NA	NA	NA	NA	NA	NA	NA	NA	1278	Respiratory secretions	2020-02-01	2020-02-10	2020-02-10	42.52747253	41.53846154	Negative	NA	M	NANA, M, 36yrs	1
zs1257	43	Female	NA	NA	NA	NA	NA	NA	NA	NA	68	Respiratory secretions	2020-01-06	2020-01-23	2020-01-24	40.54945055	42.52747253	Negative	NA	F	NANA, F, 43yrs	1
zs1258	32	Female	NA	NA	NA	NA	NA	NA	NA	NA	2346	Respiratory secretions	2020-03-01	2020-03-02	2020-03-03	42.52747253	40.54945055	Negative	NA	F	NANA, F, 32yrs	1
zs1259	58	Female	NA	NA	NA	NA	NA	NA	NA	NA	1461	Respiratory secretions	2020-02-07	2020-02-12	2020-02-13	41.53846154	42.52747253	Negative	NA	F	NANA, F, 58yrs	1
zs1260	34	Female	NA	NA	NA	NA	NA	NA	NA	NA	1170	Respiratory secretions	2020-02-08	2020-02-08	2020-02-09	40.54945055	42.52747253	Negative	NA	F	NANA, F, 34yrs	1
zs1261	42	Female	NA	NA	NA	NA	NA	NA	NA	NA	1590	Respiratory secretions	NA	2020-02-15	2020-02-15	41.53846154	40.54945055	Negative	NA	F	NANA, F, 42yrs	1
zs1262	70	Male	NA	NA	NA	NA	NA	NA	NA	NA	1608	Respiratory secretions	NA	2020-02-16	2020-02-16	40.54945055	41.53846154	Negative	NA	M	NANA, M, 70yrs	1
zs1263	51	Female	NA	NA	NA	NA	NA	NA	NA	NA	2275	Respiratory secretions	NA	2020-03-02	2020-03-02	40.54945055	42.52747253	Negative	NA	F	NANA, F, 51yrs	1
zs1264	24	Male	NA	NA	NA	NA	NA	NA	NA	NA	1638	Respiratory secretions	2020-02-16	2020-02-17	2020-02-17	42.52747253	42.52747253	Negative	NA	M	NANA, M, 24yrs	1
zs1265	NA	Female	NA	NA	NA	NA	NA	NA	NA	NA	1615	Respiratory secretions	NA	2020-02-16	2020-02-16	42.52747253	42.52747253	Negative	NA	F	NANA, F, NAyrs	2
zs1265	NA	Female	NA	NA	NA	NA	NA	NA	NA	NA	1557	Respiratory secretions	NA	2020-02-14	2020-02-14	42.52747253	42.52747253	Negative	NA	F	NANA, F, NAyrs	2
zs1266	49	Female	NA	NA	NA	NA	NA	NA	NA	NA	605	Respiratory secretions	NA	2020-02-01	2020-02-01	42.52747253	40.54945055	Negative	NA	F	NANA, F, 49yrs	1
zs1267	NA	Male	NA	NA	NA	NA	NA	NA	NA	NA	568	Respiratory secretions	NA	2020-01-31	2020-01-31	42.52747253	40.54945055	Negative	NA	M	NANA, M, NAyrs	1
zs1268	53	Female	NA	NA	NA	NA	NA	NA	NA	NA	257	Respiratory secretions	2020-01-24	2020-01-27	2020-01-27	42.52747253	42.52747253	Negative	NA	F	NANA, F, 53yrs	2
zs1268	53	Female	NA	NA	NA	NA	NA	NA	NA	NA	151	Respiratory secretions	2020-01-24	2020-01-25	2020-01-25	40.54945055	42.52747253	Negative	NA	F	NANA, F, 53yrs	2
zs1269	24	Male	NA	NA	NA	NA	NA	NA	NA	NA	102	Respiratory secretions	2020-01-24	2020-01-24	2020-01-24	40.54945055	40.54945055	Negative	NA	M	NANA, M, 24yrs	1
zs1270	30	Female	NA	NA	NA	NA	NA	NA	NA	NA	973	Respiratory secretions	NA	2020-02-06	2020-02-06	40.54945055	40.54945055	Negative	NA	F	NANA, F, 30yrs	2
zs1270	30	Female	NA	NA	NA	NA	NA	NA	NA	NA	841	Respiratory secretions	NA	2020-02-04	2020-02-04	41.53846154	41.53846154	Negative	NA	F	NANA, F, 30yrs	2
zs1271	51	Male	NA	NA	NA	NA	NA	NA	NA	NA	839	Respiratory secretions	2020-01-22	2020-02-03	2020-02-04	40.54945055	40.54945055	Negative	NA	M	NANA, M, 51yrs	1
zs1272	50	Male	NA	NA	NA	NA	NA	NA	NA	NA	104	Respiratory secretions	NA	2020-01-24	2020-01-24	42.52747253	41.53846154	Negative	NA	M	NANA, M, 50yrs	1
zs1273	63	Male	NA	NA	NA	NA	NA	NA	NA	NA	88	Respiratory secretions	NA	2020-01-24	2020-01-24	41.53846154	40.54945055	Negative	NA	M	NANA, M, 63yrs	1
zs1274	57	Female	NA	NA	NA	NA	NA	NA	NA	NA	17	Respiratory secretions	2020-01-20	2020-01-21	2020-01-21	41.53846154	40.54945055	Negative	NA	F	NANA, F, 57yrs	1
zs1275	NA	Female	NA	NA	NA	NA	NA	NA	NA	NA	1141	Respiratory secretions	NA	2020-02-08	2020-02-09	41.53846154	41.53846154	Negative	NA	F	NANA, F, NAyrs	1
zs1276	1	Female	NA	NA	NA	NA	NA	NA	NA	NA	2092	Respiratory secretions	2020-02-26	2020-02-27	2020-02-28	42.52747253	41.53846154	Negative	NA	F	NANA, F, 1yrs	1
zs1277	1	Female	NA	NA	NA	NA	NA	NA	NA	NA	2175	Respiratory secretions	2020-02-26	2020-02-29	2020-02-29	41.53846154	40.54945055	Negative	NA	F	NANA, F, 1yrs	1
zs1278	34	Male	NA	NA	NA	NA	NA	NA	NA	NA	1862	Respiratory secretions	NA	2020-02-22	2020-02-22	42.52747253	40.54945055	Negative	NA	M	NANA, M, 34yrs	1
zs1279	32	Male	NA	NA	NA	NA	NA	NA	NA	NA	1998	Respiratory secretions	2020-02-21	2020-02-25	2020-02-25	42.52747253	40.54945055	Negative	NA	M	NANA, M, 32yrs	2
zs1279	32	Male	NA	NA	NA	NA	NA	NA	NA	NA	1886	Respiratory secretions	2020-02-21	2020-02-23	2020-02-23	41.53846154	40.54945055	Negative	NA	M	NANA, M, 32yrs	2
zs1280	36	Female	NA	NA	NA	NA	NA	NA	NA	NA	181	Respiratory secretions	NA	2020-01-26	2020-01-26	40.54945055	40.54945055	Negative	NA	F	NANA, F, 36yrs	1
zs1281	82	Female	NA	NA	NA	NA	NA	NA	NA	NA	2117	Respiratory secretions	2020-02-27	2020-02-27	2020-02-28	41.53846154	41.53846154	Negative	NA	F	NANA, F, 82yrs	1
zs1282	83	Female	NA	NA	NA	NA	NA	NA	NA	NA	2026	Respiratory secretions	NA	2020-02-26	2020-02-26	41.53846154	41.53846154	Negative	NA	F	NANA, F, 83yrs	1
zs1283	22	Male	NA	NA	NA	NA	NA	NA	NA	NA	1661	Respiratory secretions	NA	2020-02-17	2020-02-18	41.53846154	40.54945055	Negative	NA	M	NANA, M, 22yrs	1
zs1284	45	Female	NA	NA	NA	NA	NA	NA	NA	NA	1543	Respiratory secretions	2020-02-11	2020-02-14	2020-02-14	40.54945055	40.54945055	Negative	NA	F	NANA, F, 45yrs	2
zs1284	45	Female	NA	NA	NA	NA	NA	NA	NA	NA	1424	Respiratory secretions	2020-02-11	2020-02-12	2020-02-12	41.53846154	41.53846154	Negative	NA	F	NANA, F, 45yrs	2
zs1285	31	Female	NA	NA	NA	NA	NA	NA	NA	NA	1868	Respiratory secretions	2020-02-22	2020-02-22	2020-02-22	41.53846154	40.54945055	Negative	NA	F	NANA, F, 31yrs	1
zs1286	28	Male	NA	NA	NA	NA	NA	NA	NA	NA	2177	Respiratory secretions	2020-02-20	2020-02-28	2020-02-29	40.54945055	40.54945055	Negative	NA	M	NANA, M, 28yrs	3
zs1286	28	Male	NA	NA	NA	NA	NA	NA	NA	NA	2106	Respiratory secretions	2020-02-20	2020-02-27	2020-02-28	41.53846154	42.52747253	Negative	NA	M	NANA, M, 28yrs	3
zs1286	28	Male	NA	NA	NA	NA	NA	NA	NA	NA	2086	Respiratory secretions	2020-02-20	2020-02-26	2020-02-27	40.54945055	42.52747253	Negative	NA	M	NANA, M, 28yrs	3
zs1287	46	Female	NA	NA	NA	NA	NA	NA	NA	NA	668	Respiratory secretions	NA	2020-02-02	2020-02-02	41.53846154	40.54945055	Negative	NA	F	NANA, F, 46yrs	1
zs1288	30	Female	NA	NA	NA	NA	NA	NA	NA	NA	2247	Respiratory secretions	2020-03-01	2020-03-01	2020-03-01	40.54945055	40.54945055	Negative	NA	F	NANA, F, 30yrs	1
zs1289	26	Male	NA	NA	NA	NA	NA	NA	NA	NA	275	Respiratory secretions	2020-01-20	2020-01-26	2020-01-27	42.52747253	40.54945055	Negative	NA	M	NANA, M, 26yrs	2
zs1289	26	Male	NA	NA	NA	NA	NA	NA	NA	NA	78	Respiratory secretions	2020-01-20	2020-01-23	2020-01-24	42.52747253	40.54945055	Negative	NA	M	NANA, M, 26yrs	2
zs1290	64	Female	NA	NA	NA	NA	NA	NA	NA	NA	1697	Respiratory secretions	NA	2020-02-18	2020-02-18	41.53846154	42.52747253	Negative	NA	F	NANA, F, 64yrs	1
zs1291	26	Female	NA	NA	NA	NA	NA	NA	NA	NA	2191	Respiratory secretions	NA	2020-02-29	2020-02-29	41.53846154	40.54945055	Negative	NA	F	NANA, F, 26yrs	1
zs1292	NA	Male	NA	NA	NA	NA	NA	NA	NA	NA	1302	Respiratory secretions	NA	2020-02-10	2020-02-11	40.54945055	42.52747253	Negative	NA	M	NANA, M, NAyrs	1
zs1293	62	Female	NA	NA	NA	NA	NA	NA	NA	NA	526	Respiratory secretions	NA	2020-01-30	2020-01-31	41.53846154	42.52747253	Negative	NA	F	NANA, F, 62yrs	1
zs1294	44	Male	NA	NA	NA	NA	NA	NA	NA	NA	1976	Respiratory secretions	2020-02-23	2020-02-24	2020-02-25	41.53846154	41.53846154	Negative	NA	M	NANA, M, 44yrs	2
zs1294	44	Male	NA	NA	NA	NA	NA	NA	NA	NA	1932	Respiratory secretions	2020-02-23	2020-02-23	2020-02-24	40.54945055	40.54945055	Negative	NA	M	NANA, M, 44yrs	2
zs1295	NA	Female	NA	NA	NA	NA	NA	NA	NA	NA	7	Respiratory secretions	NA	2020-01-20	2020-01-20	41.53846154	40.54945055	Negative	NA	F	NANA, F, NAyrs	1
zs1296	NA	Female	NA	NA	NA	NA	NA	NA	NA	NA	475	Respiratory secretions	NA	2020-01-30	2020-01-30	42.52747253	40.54945055	Negative	NA	F	NANA, F, NAyrs	1
zs1297	26	Female	NA	NA	NA	NA	NA	NA	NA	NA	1120	Respiratory secretions	2020-02-06	2020-02-08	2020-02-08	42.52747253	40.54945055	Negative	NA	F	NANA, F, 26yrs	2
zs1297	26	Female	NA	NA	NA	NA	NA	NA	NA	NA	988	Respiratory secretions	2020-02-06	2020-02-07	2020-02-07	42.52747253	40.54945055	Negative	NA	F	NANA, F, 26yrs	2
zs1298	40	Female	NA	NA	NA	NA	NA	NA	NA	NA	503	Respiratory secretions	NA	2020-01-30	2020-01-31	42.52747253	41.53846154	Negative	NA	F	NANA, F, 40yrs	1
zs1299	57	Female	NA	NA	NA	NA	NA	NA	NA	NA	379	Respiratory secretions	NA	2020-01-29	2020-01-29	41.53846154	42.52747253	Negative	NA	F	NANA, F, 57yrs	1
zs1300	40	Female	NA	NA	NA	NA	NA	NA	NA	NA	1028	Respiratory secretions	2020-02-02	2020-02-03	2020-02-07	41.53846154	41.53846154	Negative	NA	F	NANA, F, 40yrs	1
zs1301	19	Female	NA	NA	NA	NA	NA	NA	NA	NA	187	Respiratory secretions	2020-01-24	2020-01-26	2020-01-26	42.52747253	42.52747253	Negative	NA	F	NANA, F, 19yrs	1
zs1302	50	Male	NA	NA	NA	NA	NA	NA	NA	NA	602	Respiratory secretions	NA	2020-02-01	2020-02-01	40.54945055	40.54945055	Negative	NA	M	NANA, M, 50yrs	1
zs1303	NA	Male	NA	NA	NA	NA	NA	NA	NA	NA	822	Respiratory secretions	NA	2020-02-04	2020-02-04	41.53846154	42.52747253	Negative	NA	M	NANA, M, NAyrs	1
zs1304	12	Male	NA	NA	NA	NA	NA	NA	NA	NA	139	Respiratory secretions	NA	2020-01-25	2020-01-25	41.53846154	41.53846154	Negative	NA	M	NANA, M, 12yrs	1
zs1305	17	Female	NA	NA	NA	NA	NA	NA	NA	NA	2221	Respiratory secretions	2020-02-24	2020-03-01	2020-03-01	40.54945055	42.52747253	Negative	NA	F	NANA, F, 17yrs	1
zs1306	36	Female	NA	NA	NA	NA	NA	NA	NA	NA	2002	Respiratory secretions	NA	2020-02-25	2020-02-25	40.54945055	40.54945055	Negative	NA	F	NANA, F, 36yrs	2
zs1306	36	Female	NA	NA	NA	NA	NA	NA	NA	NA	1929	Respiratory secretions	NA	2020-02-23	2020-02-24	42.52747253	41.53846154	Negative	NA	F	NANA, F, 36yrs	2
zs1307	33	Female	NA	NA	NA	NA	NA	NA	NA	NA	558	Respiratory secretions	2020-01-26	2020-01-29	2020-01-31	42.52747253	41.53846154	Negative	NA	F	NANA, F, 33yrs	2
zs1307	33	Female	NA	NA	NA	NA	NA	NA	NA	NA	396	Respiratory secretions	2020-01-26	2020-01-29	2020-01-29	42.52747253	41.53846154	Negative	NA	F	NANA, F, 33yrs	2
zs1308	41	Female	NA	NA	NA	NA	NA	NA	NA	NA	846	Respiratory secretions	2020-02-02	2020-02-04	2020-02-05	40.54945055	40.54945055	Negative	NA	F	NANA, F, 41yrs	1
zs1309	NA	Female	NA	NA	NA	NA	NA	NA	NA	NA	486	Respiratory secretions	NA	2020-01-30	2020-01-30	41.53846154	42.52747253	Negative	NA	F	NANA, F, NAyrs	1
zs1310	41	Male	NA	NA	NA	NA	NA	NA	NA	NA	1318	Respiratory secretions	2020-02-10	2020-02-10	2020-02-11	42.52747253	40.54945055	Negative	NA	M	NANA, M, 41yrs	1
zs1311	65	Male	case02	2020-01-19	2020-01-23	2020-02-29	2020-02-29	symptomatic	2020-03-02		98	Respiratory secretions	2020-01-22	2020-01-23	2020-01-24	18.68	20.12	Positive	4	M	case02, M, 65yrs	37
zs1311	65	Male	case02	2020-01-19	2020-01-23	2020-02-29	2020-02-29	symptomatic	2020-03-02		465	Respiratory secretions	2020-01-22	2020-01-30	2020-01-30	41.53846154	36.39	Positive	11	M	case02, M, 65yrs	37
zs1311	65	Male	case02	2020-01-19	2020-01-23	2020-02-29	2020-02-29	symptomatic	2020-03-02		574	Faeces	2020-01-22	2020-02-01	2020-02-01	34.21	36.72	Positive	13	M	case02, M, 65yrs	37
zs1311	65	Male	case02	2020-01-19	2020-01-23	2020-02-29	2020-02-29	symptomatic	2020-03-02		616	Respiratory secretions	2020-01-22	2020-02-01	2020-02-01	27.62	39.86	Positive	13	M	case02, M, 65yrs	37
zs1311	65	Male	case02	2020-01-19	2020-01-23	2020-02-29	2020-02-29	symptomatic	2020-03-02		785	Respiratory secretions	2020-01-22	2020-02-03	2020-02-03	35.23	34.74	Positive	15	M	case02, M, 65yrs	37
zs1311	65	Male	case02	2020-01-19	2020-01-23	2020-02-29	2020-02-29	symptomatic	2020-03-02		785	Faeces	2020-01-22	2020-02-03	2020-02-03	31.09	31.35	Positive	15	M	case02, M, 65yrs	37
zs1311	65	Male	case02	2020-01-19	2020-01-23	2020-02-29	2020-02-29	symptomatic	2020-03-02		964	Respiratory secretions	2020-01-22	2020-02-06	2020-02-06	35.91	37.16	Positive	18	M	case02, M, 65yrs	37
zs1311	65	Male	case02	2020-01-19	2020-01-23	2020-02-29	2020-02-29	symptomatic	2020-03-02		1144	Respiratory secretions	2020-01-22	2020-02-08	2020-02-09	41.53846154	42.52747253	Negative	20	M	case02, M, 65yrs	37
zs1311	65	Male	case02	2020-01-19	2020-01-23	2020-02-29	2020-02-29	symptomatic	2020-03-02		1144	Faeces	2020-01-22	2020-02-08	2020-02-09	28.68	28.57	Positive	20	M	case02, M, 65yrs	37
zs1311	65	Male	case02	2020-01-19	2020-01-23	2020-02-29	2020-02-29	symptomatic	2020-03-02		1186	Respiratory secretions	2020-01-22	2020-02-09	2020-02-09	42.52747253	37.51	Equivocal	21	M	case02, M, 65yrs	37
zs1311	65	Male	case02	2020-01-19	2020-01-23	2020-02-29	2020-02-29	symptomatic	2020-03-02		1465	Respiratory secretions	2020-01-22	2020-02-12	2020-02-13	38.96	39.94	Equivocal	24	M	case02, M, 65yrs	37
zs1311	65	Male	case02	2020-01-19	2020-01-23	2020-02-29	2020-02-29	symptomatic	2020-03-02		1465	Faeces	2020-01-22	2020-02-12	2020-02-13	33.81	32	Positive	24	M	case02, M, 65yrs	37
zs1311	65	Male	case02	2020-01-19	2020-01-23	2020-02-29	2020-02-29	symptomatic	2020-03-02		1526	Faeces	2020-01-22	2020-02-13	2020-02-14	28.04	26.68	Positive	25	M	case02, M, 65yrs	37
zs1311	65	Male	case02	2020-01-19	2020-01-23	2020-02-29	2020-02-29	symptomatic	2020-03-02		1597	Respiratory secretions	2020-01-22	2020-02-16	2020-02-16	42.52747253	40.54945055	Negative	28	M	case02, M, 65yrs	37
[truncated: 417 more rows]
